# Supplementary material for: Genomic epidemiological analysis of Klebsiella pneumoniae from Portuguese hospitals reveals insights into circulating antimicrobial resistance
Source: Sci Rep. 2022 Aug 13;12:13791. doi: 10.1038/s41598-022-17996-1 (PMC9375070; doi:10.1038/s41598-022-17996-1)
Supplement: Supplementary file 1 — Supplementary Information 1. [file 41598_2022_17996_MOESM1_ESM.xlsx]

## Sheet: Sheet1
Plasmid Replicon Hash	PlasmidName	RC1	RC2	RC3	RC4	RC5	RC6	RC7	RC8	RC9
13f8ff9dd94d37073478c441094490ed	ColpVC	49	2	24	4	0	0	10	0	4
97c0ab66a39daa8fa3d12bf2e429b025	IncHI1A	0	0	24	0	0	0	0	0	0
e7018c87c6fcc19f9e9ba322c1c17e2f	IncHI1B(R27)	0	0	24	0	0	0	0	0	0
559b26aa4dabecf2368cbde9bc1f51bc	IncR	87	56	23	0	0	0	11	6	4
285d026905717b44da96673d163c3311	IncFIA(HI1)	46	54	21	0	0	7	9	6	3
f664c0f7ce836b5a6f8de9259e584a50	IncQ1	6	0	17	0	0	0	0	0	0
98943cac029c0549159b256f83f732ae	IncFIB(pKPHS1)	0	1	3	0	0	0	0	0	0
b1ba71ab5c1265501a39f392e2bbd8ff	IncQ1	0	0	3	0	0	0	0	0	0
ed8fc3b467b97bca320804c8305e5e4c	IncX4	4	0	3	0	0	0	0	0	0
36d49da4c6a7a7436358b06401d6908d	IncFII(Yp)	1	0	2	0	0	0	0	0	0
3f7d03af8a89c86bfa3e0405f0041d99	IncFIB(pNDM-Mar)	11	0	2	0	1	0	0	0	3
c42e9c2a5f54589bba0043b59edb7a23	IncQ1	1	0	2	0	0	0	0	0	0
f3e944aef22807b25f76cd24ec6d5e75	IncFIB(K)	4	0	2	0	0	0	0	0	18
afcbdb403c0635be05d5022cbb4d6af2	FII(pBK30683)	5	1	1	0	3	0	0	5	85
00070a619321c9bb8d653882bcfc500a	Col440I	3	0	1	0	0	0	10	0	7
5e67e9609830f714b85a3b9345a4cab1	Col440II	22	1	1	1	0	0	1	0	0
80809cb6f53d9003b1f45c3b7dacf066	Col(pHAD28)	13	1	1	1	0	0	1	0	0
6b3e638f25a2940a087ce88de4e25491	ColRNAI	11	0	1	8	2	1	0	0	1
75847ef9da56cbc365360de1fde2b700	IncM1	1	0	1	0	0	0	0	0	0
9db05fd657837daaba2b45aa73431336	IncFIB(K)	72	0	1	0	9	10	0	0	6
9f217abe9f5771e48222ce6e6a04181f	IncFII(K)	0	0	1	8	0	0	0	0	0
a8eb5b13fab250e236b853b4df8bbd9c	IncN	15	0	1	0	0	0	0	0	0
f10af25248115ebbed4363b1e3aab82f	IncFII(K)	38	0	1	0	9	10	0	0	0
1f4659fc5606972b01a8bd15ec3f3442	IncFIB(K)	0	57	0	0	0	0	11	6	5
da7b09eb7e169897669fb61f1f5820ba	IncFII(pKP91)	0	57	0	0	0	0	10	6	5
3d28e5bad493c399c46ad4272569e7df	IncFII(K)	0	1	0	0	0	0	0	6	0
3866a4d93d56e41685c644e299f1a0e3	IncFIB(pQil)	1	0	0	0	0	0	0	6	1
4cf44efa5f9379fdc6cd50c8d3f2416d	Col(pHAD28)	20	0	0	0	0	0	0	1	0
26aea87eb80177c2abcfaf72c742734e	Col(pHAD28)	1	1	0	1	0	0	8	0	0
2a5b6ea7c98e6eda6a725ef1d09f69c7	Col(pHAD28)	0	0	0	0	0	0	3	0	0
9aeb12e9ff5cd79e300cf469d98ff6c2	Col440I	0	0	0	0	0	0	1	0	0
c51f50350bb008a152bc2aef4a30c77d	Col440I	0	0	0	0	0	0	1	0	0
d4cda7c102351eb6cb2939ee5f04397b	ColpVC	0	0	0	0	0	0	1	0	0
0d949996b3aeefa52254ba04657270eb	IncFII(K)	0	1	0	0	0	0	0	0	0
1335d5c44b139695e3a8830227e4fa19	ColpVC	0	1	0	0	0	0	0	0	0
13ca844b5db22090ae623fad4e9aad49	IncFIA(HI1)	1	1	0	0	0	0	0	0	0
1af486c2592ff3073923774e07e3d938	IncFIB(pKPHS1)	0	1	0	0	0	0	0	0	0
547fd0a188c4de1f95d984dd1bbdf820	FIA(pBK30683)	5	1	0	0	0	0	0	0	86
99149399b58c960cdd3ec007bbbd0e75	Col440I	8	1	0	0	0	0	0	0	0
dd662324e1e58a4edd4a4e9141f3adbb	IncM2	0	1	0	0	0	0	0	0	0
0207a3e8e85c1808e3ba31debe6d7d94	IncFIB(K)	25	0	0	0	0	0	0	0	7
028454d5642780126ca2c92995bbd7b9	IncFIA(HI1)	5	0	0	0	0	0	0	0	0
029791a502258709666c4f51d0ddc602	Col440II	1	0	0	0	0	0	0	0	0
045c8c026c6688c307e2d39b8da7e903	Col(pHAD28)	6	0	0	0	0	0	0	0	7
04b6ef5eeae20ff189e9f613257a58be	Col156	1	0	0	0	0	0	0	0	0
06f56489864f99ec25b07c865a832956	IncFIB(K)	1	0	0	0	0	0	0	0	0
0722ae115de1140fbc5e68a3b06d9943	IncFIA(HI1)	1	0	0	0	0	0	0	0	0
09677bed1773f91edbbf968d4770d883	IncFII(K)	8	0	0	0	1	0	0	0	1
0a4fa92d5b5de4cb8b5881f30251848e	IncL	1	0	0	0	0	0	0	0	0
0c78c9e2360a0a48dbdbb11f4a9d506a	IncFIB(pQil)	9	0	0	0	0	0	0	0	0
0d5b949160fe8ee89d5c35b5c078c6e1	Col(pHAD28)	0	0	0	0	0	0	0	0	8
0dce36901fb8d57e18d9fa44c49f0077	Col440I	1	0	0	0	0	0	0	0	2
0ee7c7be360627975a6b098de3d31e56	IncFII(Yp)	6	0	0	0	0	0	0	0	1
11f7dafa9a5143759e9110e2fb03856c	IncFII(K)	4	0	0	0	0	0	0	0	4
12c5a3ad8291acc93f1e3c6a04dc6ddf	IncN	1	0	0	0	14	0	0	0	0
13eb43ce8330d11664d6aa099476cb22	IncFII(K)	1	0	0	0	0	0	0	0	0
14e889cbe7b95c2310302948bcbf8026	IncFIB(pKPHS1)	2	0	0	0	0	0	0	0	0
14fc5c56629e32c3df9db9d21b634877	ColKP3	6	0	0	0	0	0	0	0	0
15c98531fef3691820bbc9c0d0bd6766	Col(pHAD28)	1	0	0	0	0	9	0	0	0
16f61b895c493604626385eeb53a0575	IncR	2	0	0	0	0	0	0	0	0
18e6787b686ae2197b6fc1c2b5b194d1	IncFII(pKP91)	0	0	0	0	0	0	0	0	6
1a36798b145c85510859ddb971230d7e	FII(pBK30683)	0	0	0	0	1	0	0	0	0
1ca479461c2b3423208e5d1e4b6588f4	IncFIB(K)(pCAV1099-114)	1	0	0	0	0	0	0	0	0
1e90e051e5233ee5e186cdf5a6ae9a09	ColpVC	1	0	0	0	0	0	0	0	0
203ea863e05f0a4b1902d4cb5097c4d6	Col156	0	0	0	0	0	0	0	0	2
20521f4ca32c39720bfc109b26b194ea	Col(pHAD28)	2	0	0	0	0	0	0	0	0
21ad66aafe729ed0d1fcfd4e7c64e46d	IncHI1B(pNDM-MAR)	1	0	0	0	0	0	0	0	0
223eb0b29f48f3c0dee27960901bdab3	IncY	1	0	0	0	0	0	0	0	0
22b4cf166b96217362bcd2ce970c8d2e	IncN	4	0	0	0	0	0	0	0	11
24484cb605de3e0a2d95ec7e9b4a88b1	IncFIB(K)	2	0	0	0	0	0	0	0	0
25946280cd33d0f0e5434c433bf57f49	IncFII(K)	67	0	0	0	0	0	0	0	11
281149645f9a91bbc0321be9230327bd	IncL	2	0	0	0	0	0	0	0	0
28bf1c326178c0dd4c05dfb9311bf33d	IncFIB(pKPHS1)	1	0	0	0	0	0	0	0	0
2a05b69cdd11143c7279d7670158520c	Col440I	1	0	0	0	0	0	0	0	1
2d0e0fc32ca034ec0e0ee3e341bb5e74	IncHI1B(pNDM-MAR)	6	0	0	0	0	0	0	0	4
2f1d5bcac1689a2789f088f3753bd711	IncR	1	0	0	0	2	0	0	0	0
3203c2128fc52e41403bbd120ab53c9a	IncX3	6	0	0	0	0	0	0	0	0
331085009f528843735bcfddcc895438	IncN	1	0	0	0	0	0	0	0	0
34f6e2279c1fea7e378a91a0603364e6	IncX1	1	0	0	0	0	0	0	0	0
3573268b098c4344ee8763973281a762	IncM1	2	0	0	0	0	0	0	0	1
39f35b585e2b147cadd9b3faed2bb866	IncM1	0	0	0	0	0	0	0	0	1
3adcf1570ce07da105bd57817ecd7169	Col(pHAD28)	1	0	0	0	0	0	0	0	0
3b75a2d96c2f77b7dab3747098600408	IncFIB(pKPHS1)	1	0	0	0	0	0	0	0	0
3dd91c8477abb529e8d02ff75d9f8d77	ColRNAI	2	0	0	0	0	0	0	0	10
44d6f8cfb243ac4ef78505a3271d5876	IncFIB(K)	5	0	0	0	0	0	0	0	0
46827450fd510328bde79e8aff6466a9	IncFIB(pKPHS1)	1	0	0	0	0	0	0	0	0
469457bc6921e7b7f0e3f6341ad04f36	ColRNAI	13	0	0	0	0	0	0	0	0
4730d48fa2452ea1c9a82f4e1d820a81	IncFII(K)	3	0	0	0	0	0	0	0	0
479ec874ea5b42cc78600ec1b83ea378	Col(pHAD28)	2	0	0	0	0	0	0	0	3
47ab6df2cf136e1bf1dc448eae442def	IncI1-I(Alpha)	2	0	0	0	0	0	0	0	0
47f0efcfbfa70ef6b0857c9a6c7df0ef	ColpVC	1	0	0	0	0	0	0	0	0
486773a264524bed58003c5ce6511432	IncFII(K)	1	0	0	0	0	0	0	0	1
49aac4d05b3e603374e4a7e7d792a968	IncFIA(HI1)	8	0	0	0	3	0	0	0	2
4b0921d3c39aaa35bc506364c324c2ad	Col(pHAD28)	1	0	0	0	0	0	0	0	0
4d938f415d1111e6bdb96aba3ddcd630	IncFII(pCRY)	1	0	0	0	0	0	0	0	0
4dc568da27234bce97add855352434d9	IncFIA(HI1)	1	0	0	0	0	0	0	0	0
4ecffa271a4a42a5b41f5d4d3d1d63db	IncHI2A	2	0	0	0	0	0	0	0	0
4fd15f289899eb838156c698c6fcf7b1	IncFIB(K)	3	0	0	0	0	0	0	0	0
504a3902aa7c46c724a7ab7675b64687	Col(pHAD28)	0	0	0	0	0	1	0	0	0
518e86b1038bffe4bed6b2a4c89f8f0a	Col(pHAD28)	2	0	0	0	0	0	0	0	4
51a9e341a1537144afefc8095014c9fd	IncFII(pCTU2)	1	0	0	0	0	0	0	0	1
53140ae83d25b1a2ee4934cbf26db099	IncFIB(K)	1	0	0	0	0	0	0	0	0
53b0f3d4e57fe81492565cf73d7fca7b	Col(pHAD28)	0	0	0	0	0	0	0	0	1
53e8354a5b57537234254f0077f6dbf4	FIA(pBK30683)	4	0	0	0	0	0	0	0	0
5576d2a0e3ad14a81b3869f54bb00535	Col440II	1	0	0	0	0	0	0	0	0
55c44f504f031ebb9a26e26bcd3c3e92	Col(pHAD28)	0	0	0	0	0	0	0	0	2
56ca313fccb50d2a50fad59c7f5dc2fe	Col(pHAD28)	1	0	0	0	0	0	0	0	0
5824f62ae4ff7ae62ac84c6ba9439e02	IncFIA(HI1)	1	0	0	0	0	0	0	0	0
58315b063a0cf19372ff0710e028084d	Col(pHAD28)	0	0	0	0	0	0	0	0	7
588839c90d496b79271241b85bdd4070	Col440I	1	0	0	0	0	0	0	0	0
5b63368f89aca840000a151c70c741a6	Col440I	1	0	0	0	0	0	0	0	0
5c96749d079240c4c756272ddcca476d	IncY	0	0	0	1	0	0	0	0	0
5da0a7a238295d047d5c2e8d1efd06b2	IncP1	1	0	0	0	0	0	0	0	0
5e054ec17a71433abe19ea09bdaad239	IncFII(pCoo)	1	0	0	0	0	0	0	0	0
5f55925234a2ca00904812e12bab5827	ColRNAI	1	0	0	0	0	0	0	0	0
611f35c6363d456982261801011e1ff2	ColpVC	1	0	0	0	0	0	0	0	0
636b8d37e1a935662fe6733e632786e2	IncFIA(HI1)	1	0	0	0	0	0	0	0	0
64716f60bece5e41e36c922bac2c57a6	Col(MG828)	3	0	0	0	0	0	0	0	0
6be2c981b4373a638c148d6c44410b87	Col440I	0	0	0	0	0	0	0	0	5
6c624ce6bc0118e6566b64b267dd72ec	Col(pHAD28)	1	0	0	0	0	0	0	0	0
6c7511d90bbbe6e9c5dca850445aac60	Col(pHAD28)	6	0	0	0	0	0	0	0	0
6c7ef28ca596cf98e048903b31932488	IncN	1	0	0	0	0	0	0	0	0
6cd2b93bc5bbe7f187af29517fc4bb78	Col(pHAD28)	3	0	0	0	0	0	0	0	0
6dd37c469167674231af68f601ce1658	IncQ2	2	0	0	0	0	0	0	0	0
6e7eefbe8b7d1aeea07d1c20181ad6b9	Col(pHAD28)	1	0	0	0	0	0	0	0	0
6ee211b4e0b4676e791534f2536e7d8f	Col(pHAD28)	1	0	0	0	0	0	0	0	0
70d06a5c3035597f7ff77c112f728f07	Col440I	0	0	0	0	0	0	0	0	2
73dec972a0ab2c620c2d4c346ef618fb	IncFIB(pNDM-Mar)	0	0	0	9	0	0	0	0	0
764a5d95e25685d49aab84045bba7a29	Col(pHAD28)	1	0	0	0	0	0	0	0	0
7704c1a2e1054cfffa8095458f5174f0	IncM1	1	0	0	0	0	0	0	0	0
78704de1c79fe5e70c71d187f641eeba	IncN	3	0	0	0	0	0	0	0	0
7a10481a65ec5e5d01e0395d5c0ab990	IncHI1B(pNDM-MAR)	8	0	0	9	0	0	0	0	0
7ad3dbc300336ca6c5591cce4b9a5b90	IncFIB(pKPHS1)	2	0	0	0	0	0	0	0	0
7b6a1a633233d0d79db43fdcf721e7a3	IncFIB(pKPHS1)	1	0	0	0	0	0	0	0	0
7c1b6db1cd3602bf7fa24e9cc41540e3	IncFII(K)	1	0	0	0	0	0	0	0	0
7e164d9f9da1d5d2d1c7c8fff0b684c6	IncI1-I(Alpha)	2	0	0	0	0	0	0	0	0
8323986010c2f277b3fea70ab1c14ca2	IncFIB(K)(pCAV1099-114)	1	0	0	0	0	0	0	0	0
83f6c704b4fe3aba53a0df52d3285a51	IncFIA(HI1)	1	0	0	0	0	0	0	0	0
84aeab43cbedf1a968b87ab5a7208ff4	IncR	5	0	0	0	0	0	0	0	0
84d90bdcc5bcb5f2ed41ea1574692c8a	IncFIB(K)(pCAV1099-114)	1	0	0	0	0	0	0	0	2
85a7dc9de89ebcf85aa3c3c09560791c	Col(pHAD28)	3	0	0	0	0	0	0	0	0
86d9db75daf1b8e0124902d337e41285	IncFIB(pKPHS1)	0	0	0	0	0	0	0	0	4
86e5608b1612f10d8b2d70421df46796	Col440I	15	0	0	1	0	0	0	0	0
87d897ba81afa6a34c340b3d971ffda1	Col440I	0	0	0	0	0	0	0	0	1
88b01bda32e1c0bdf0b5daab3afec41d	Col440I	5	0	0	0	0	0	0	0	0
89a1d6db453756c86953523dd84f96c2	IncFII	7	0	0	0	0	0	0	0	2
8b732235ba6d12c3879984928f237f62	Col(pHAD28)	7	0	0	0	0	0	0	0	1
8d27e870dbe04f2adcea0aaa8df891ab	Col(MG828)	1	0	0	0	0	0	0	0	0
8ede86211f5f1853f0ef54e7d0b3d2d2	IncFIB(pKPHS1)	2	0	0	0	0	0	0	0	0
8f41cfa12d622775f8e50c48f0545d4f	IncHI1B(pNDM-MAR)	2	0	0	0	0	0	0	0	0
908f7a71c9df773fef5d721f336cdb3d	IncFIB(pKPHS1)	3	0	0	0	0	0	0	0	0
90ec7c02cc7be5d9358b3f1918a73a24	IncFII(K)	4	0	0	0	0	0	0	0	0
9181e1c9ab6fd74094919cd352af6819	Col440I	1	0	0	0	0	0	0	0	1
91a1cc36cf053449b5df7f3742573453	IncQ1	2	0	0	0	0	0	0	0	0
928301445b18c1739445c6177caf59fc	Col(pHAD28)	1	0	0	0	0	0	0	0	0
94dc90db8fc5f2c16092e9ed10338e3e	Col(pHAD28)	7	0	0	0	0	0	0	0	0
950ecb2c16106bc09bbaa742d94a6cf2	ColpVC	1	0	0	0	0	0	0	0	0
952a5361c1b5ae1949d56f311d54c2c3	IncFIB(pKPHS1)	1	0	0	0	0	0	0	0	0
963563b45aad290d8620a388114db5aa	Col(pHAD28)	0	0	0	0	0	0	0	0	1
9755a4d82d1d66fa584b88505f623705	IncFIB(K)(pCAV1099-114)	8	0	0	0	0	0	0	0	0
982b330755cec50bd5bd4f5bebc676bd	Col(pHAD28)	2	0	0	0	0	0	0	0	0
9951bdb09f10072a6488d2ed1c5203c5	Col440II	0	0	0	0	1	0	0	0	0
9c336384e9a377870fbe8af199efcbe8	Col(pHAD28)	0	0	0	0	0	0	0	0	1
9ce486e76da02ada9e147cae33bdc4ba	Col(pHAD28)	1	0	0	0	0	0	0	0	0
9d1337715849b195606b40437a31bd5c	Col(pHAD28)	3	0	0	0	0	0	0	0	0
9e27b3c5a5f688fba0f0dbb3165da3a9	Col440I	0	0	0	0	0	0	0	0	2
9e4bf3ceaee4a9fa761bb5ae14615087	IncFIB(K)(pCAV1099-114)	6	0	0	0	0	0	0	0	0
9e60e66951265f617756a6c568efc692	IncFII(K)	0	0	0	0	0	0	0	0	1
9e8cf759a2aa24098b13caf7f1c99007	ColpVC	1	0	0	0	0	0	0	0	0
a00dbd037b7ae4c28dedc7851522c4fe	IncFIB(K)	1	0	0	0	0	0	0	0	0
a120d65e2b122812e9bb443dc02ba030	IncFIB(K)	1	0	0	0	0	0	0	0	0
a1a9dad04f7dfef52c9a331033833fe1	Col(pHAD28)	1	0	0	0	0	0	0	0	0
a288aac1bff6d64fbb030c63b058cf25	IncC	12	0	0	0	0	0	0	0	0
a4244559a6086cc7d4e6d18fe3f27bc1	IncFII(K)	3	0	0	0	0	0	0	0	1
a60e0028ceeae8a5412d9ba6025578ea	IncX4	2	0	0	0	0	0	0	0	0
a6850292435afeb2d6d4804ca5885f7d	IncX4	0	0	0	0	0	0	0	0	1
a6b30cda56606610645cfae7ee3c7b67	IncFII(K)	3	0	0	0	0	0	0	0	0
a83643af99fad458ebc8ada96de49f13	Col440I	2	0	0	0	0	0	0	0	0
a93b235d011d522342e19ecb2d2f2d8d	IncFIB(K)(pCAV1099-114)	0	0	0	9	0	0	0	0	0
aa63122666a237ee71a69a723b4c2afc	IncFIB(pKPHS1)	0	0	0	0	0	0	0	0	1
ab265912ed3f96db9acf94a4d950df4d	Col(pHAD28)	5	0	0	0	0	0	0	0	1
ac64bb53976d590d47e2d6bcc427044b	Col440I	5	0	0	0	0	0	0	0	0
ac95465a803a63e5eb108cf20b22de1a	Col440II	1	0	0	0	0	0	0	0	0
ad6b10064bf6732626a6d4a34f24b36e	pKPC-CAV1320	1	0	0	0	0	0	0	0	0
afa8346f20c8e36461dadbcfbf9d3d5b	IncFII(K)	0	0	0	0	2	0	0	0	0
b0045c4da04baa13340b36fe51171428	IncFIB(pKPHS1)	1	0	0	0	0	0	0	0	0
b0da5e3007e03cdb6c45a7194c52a293	pKPC-CAV1321	1	0	0	0	0	0	0	0	0
b1ee19a9e8f5ab41d8c729ad597c3da6	Col440I	1	0	0	0	0	0	0	0	0
b209e9502000c18b68d8d0d085a653ba	IncFIB(pKPHS1)	1	0	0	0	0	0	0	0	0
b2350dec5831ba3f70992b7f8eca9b07	IncFII(K)	12	0	0	0	0	0	0	0	2
b24a5cb8ba8b994a2dabfc1321067e67	Col440I	6	0	0	0	0	0	0	0	11
b599f1f4913740e4c8d72ca7971e4a7a	Col(pHAD28)	3	0	0	0	0	0	0	0	0
bcbf43500dd8862b89e7aaed09eecc82	Col(pHAD28)	1	0	0	0	0	0	0	0	0
bd83cb55e83bdc8daba37d5587663969	IncFIA(HI1)	4	0	0	0	0	0	0	0	0
be728bdae41336e621ed2c48d67ba0ac	Col440I	1	0	0	0	0	0	0	0	0
bff7d1917a2d48ddd1e89c4e30763469	Col440I	3	0	0	0	0	0	0	0	0
c06e68942c7e6fc149c3cc22c938f759	Col440I	2	0	0	0	0	0	0	0	0
c141d6ed1392b0155b1592ca6cf12154	Col440II	12	0	0	0	0	10	0	0	0
c3bf7f236e2733b4c551df04032b079f	IncFIA(HI1)	3	0	0	0	0	0	0	0	0
c3dc13cc7461df01f62c97a20e6f1177	IncX1	1	0	0	0	0	0	0	0	0
c5db18c547602e0dcce8223edde3d285	pKP1433	1	0	0	0	0	0	0	0	1
c8f1d61fd61f6e1d199463a7868aafb5	IncFII(K)	1	0	0	0	0	0	0	0	0
caa66fc5eeaedd324a5beafdc1b4d4b8	IncFII(K)	10	0	0	0	2	0	0	0	0
cabbb403decd878610526a0bbfc45c2b	IncFIB(K)	1	0	0	0	0	0	0	0	0
cca63b5758db0ec609e01e716bdf5836	Col440II	1	0	0	0	0	0	0	0	2
ce4a3bf4e26753fd1224bd403bbadced	pSM22	1	0	0	0	0	0	0	0	0
cf6bcd0a69631988c2849c4bf2c0cb25	IncFII(pKP91)	29	0	0	0	0	0	0	0	0
cfbf386970bcd9946ddcd9ceace65edb	Col(pHAD28)	1	0	0	0	0	0	0	0	0
d1bce3a5aa480ca6b9d62b6cc663218f	Col(pHAD28)	1	0	0	0	0	0	0	0	0
d2211fc9484417759614b6995c26967a	ColRNAI	1	0	0	0	0	0	0	0	0
d349e4b0bfcec2f8b722e6ec34fe5ce4	IncHI2	2	0	0	0	0	0	0	0	0
d59175bbad80a094859c28f133af014a	Col440I	2	0	0	0	0	0	0	0	0
db37f7b366a178d8be2a7f395a6c5f15	Col(pHAD28)	2	0	0	0	0	0	0	0	7
db5848c0cbf02ef944a065e17ff8b6e5	Col440I	2	0	0	0	0	0	0	0	0
db70f20f8ca0876d0a7e59e1f95c154c	IncFIB(K)	1	0	0	0	0	0	0	0	0
db85ad7c1d92a8184fa59fe780766df9	Col(pHAD28)	3	0	0	0	0	0	0	0	0
dbec5a1e0c77befa90aef3e4c6b96610	Col440I	0	0	0	0	0	0	0	0	1
dc0656ce927fbe46f877f829cbe42c8c	IncR	3	0	0	0	0	0	0	0	0
dcac003ea63b7c67b3205bc245d49357	IncFIB(pKPHS1)	1	0	0	0	14	0	0	0	0
e0bafc89e4c102dbb67c08e2749d3266	IncFII(K)	4	0	0	0	0	0	0	0	4
e1e800365b9340fff8879470422ef1b0	IncFIA	0	0	0	0	0	0	0	0	2
e233addd5c28123ad1d89ee76bfb7208	IncI1-I(Alpha)	1	0	0	0	0	0	0	0	0
e24ee03af4a127a89d97b869de7d56ad	IncFIA(HI1)	2	0	0	0	0	0	0	0	0
e260cebdac6074ab2ffacb2a312536eb	IncFII(K)	1	0	0	0	0	0	0	0	1
e3a4cd9be76b80b21fc538f0a6d677a4	IncR	10	0	0	0	0	0	0	0	0
e4acb4e11f5ff5e13fe8740014e014b0	Col440I	1	0	0	0	0	0	0	0	0
e6f02a1b0c554f8987da9d2a7e7a3c86	IncM1	2	0	0	0	0	0	0	0	0
ec09373fef699a085713cdfcded3eb04	IncFIB(K)	1	0	0	0	0	0	0	0	0
f030c2669821a243fa150495de1d38b9	IncFIB(K)(pCAV1099-114)	3	0	0	0	0	0	0	0	0
f1460315818fad5a334bd644df32cdc2	IncFII(K)	13	0	0	0	0	0	0	0	8
f3179d1f38f3ec87046e3c7510b47340	Col(pHAD28)	2	0	0	0	0	0	0	0	0
f40df2693a4447d9c447696d641c6666	IncFII(pKP91)	1	0	0	0	0	0	0	0	0
f68b318ddedb027e93166260d70fff18	IncFIB(AP001918)	7	0	0	0	0	0	0	0	2
f74861723a2f213bfe2d7592b21cc06f	Col(pHAD28)	1	0	0	0	0	0	0	0	0
f8e7c14dc36cd52bf26a6eee1472e064	IncFIB(pNDM-Mar)	9	0	0	0	0	0	0	0	4
f9a17ae978885f88dec6dab7256c8154	IncFIB(pKPHS1)	0	0	0	0	0	0	0	0	1
fb02caa29ae28df7abce874c1048151a	IncFIB(K)	96	0	0	0	0	0	0	0	16
fb2df0c0e48642ac1fc106cbd70c4624	Col(pHAD28)	1	0	0	0	0	0	0	0	0
fc4f6ec49a314f30fd27944d761c517e	IncFII(pKP91)	1	0	0	0	0	0	0	0	0
