# Supplementary material for: Genomic epidemiological analysis of Klebsiella pneumoniae from Portuguese hospitals reveals insights into circulating antimicrobial resistance
Source: Sci Rep. 2022 Aug 13;12:13791. doi: 10.1038/s41598-022-17996-1 (PMC9375070; doi:10.1038/s41598-022-17996-1)
Supplement: Supplementary file 2 — Supplementary Information 2. [file 41598_2022_17996_MOESM2_ESM.xlsx]

## Sheet: Sheet2
Sample	OtherID	Region	Site	PlasmidCluster	Year	species	species_match	contig_count	N50	largest_contig	total_size	ambiguous_bases	QC_warnings	ST	virulence_score	resistance_score	num_resistance_classes	num_resistance_genes	Yersiniabactin	YbST	Colibactin	CbST	iuc 2A	AbST	Salmochelin	SmST	RmpADC	RmST	rmpA2	wzi	K_locus	K_locus_problems	K_locus_confidence	K_locus_identity	K_locus_missing_genes	O_locus	O_type	O_locus_problems	O_locus_confidence	O_locus_identity	O_locus_missing_genes	AGly_acquired	Col_acquired	Fcyn_acquired	Flq_acquired	Gly_acquired	MLS_acquired	Phe_acquired	Rif_acquired
4251_HSJ	4251	Lisbon		RC1	1980	Klebsiella pneumoniae	strong	122	314571	769904	5732226	no	-	ST14	0	0	4	5	-	0	-	0	-	0	-	0	-	0	-	wzi2	KL2	none	Very high	0.9975		O1v1	O1	none	Very high	0.9999		aac(3)-Ia*;aadA	-	-	-	-	-	-	-
4252_HSJ	4252	Lisbon		RC1	1980	Klebsiella pneumoniae	strong	131	337642	769905	5722496	no	-	ST14	0	0	4	6	-	0	-	0	-	0	-	0	-	0	-	wzi2	KL2	none	Very high	0.9975		O1v1	O1	none	Very high	0.9999		aac(3)-Ia*;aadA;aph(3')-Ia	-	-	-	-	-	-	-
4260_HSJ	4260	Lisbon		RC1	1980	Klebsiella pneumoniae	strong	86	258974	674461	5309555	no	-	ST514	0	0	1	1	-	0	-	0	-	0	-	0	-	0	-	wzi160	KL39	?-	Good	0.9914	KL39_16_wcaJ	O1v1	O1	none	Very high	0.9806		-	-	-	-	-	-	-	-
Kp_4229	4229	Lisbon		RC1	1980	Klebsiella pneumoniae	strong	67	312720	991318	5374817	no	-	ST3833	0	0	2	3	-	0	-	0	-	0	-	0	-	0	-	wzi410	KL30	?-*	Good	0.9623	KL30_18_manC	O3b	O3b	?-	Good	0.9909	O3b_01_manC	aadA*;sat-2	-	-	-	-	-	-	-
Kp_4238	4238	Lisbon		RC1	1980	Klebsiella pneumoniae	strong	99	313377	1286701	5559206	no	-	ST20	0	0	6	7	-	0	-	0	-	0	-	0	-	0	-	wzi84	KL28	none	Very high	0.9918		O1v2	O1	none	Very high	0.9837		aac(3)-IIa.v1;aph(3')-Ia	-	-	-	-	-	catA1^	-
Kp_4241	4241	Lisbon		RC1	1980	Klebsiella pneumoniae	strong	99	288821	763655	5542142	no	-	ST15	1	0	3	4	ybt 10; ICEKp4	107-2LV	-	0	-	0	-	0	-	0	-	wzi24	KL24	?-	Good	0.9999	KL24_11_wcaJ	O1v1	O1	none	Very high	0.9852		aac(6')-Ib'.v2^;aadA*	-	-	-	-	-	-	-
Kp_4242	4242	Lisbon		RC1	1980	Klebsiella pneumoniae	strong	100	267596	763655	5465091	no	-	ST15	1	0	2	2	ybt 10; ICEKp4	107-2LV	-	0	-	0	-	0	-	0	-	wzi24	KL24	?	Good	0.9999		O1v1	O1	none	Very high	0.9852		-	-	-	-	-	-	-	-
Kp_4244	4244	Lisbon		RC1	1980	Klebsiella pneumoniae	strong	85	247769	763656	5485124	no	-	ST15	1	0	3	6	ybt 10; ICEKp4	107-2LV	-	0	-	0	-	0	-	0	-	wzi24	KL24	none	Very high	0.9998		O1v1	O1	none	Very high	0.9852		aac(3)-IIa.v1;aadA^;aph(3')-Ia	-	-	-	-	-	-	-
Kp_4249	4249	Lisbon		RC1	1980	Klebsiella pneumoniae	strong	154	197257	386967	5311053	no	-	ST36	0	0	4	6	-	0	-	0	-	0	-	0	-	0	-	wzi394	KL153	none	Very high	0.9994		O2v2	O2	none	Very high	0.9847		aac(3)-IIa.v1;aadA*	-	-	-	-	-	catA1^	-
Kp_4250	4250	Lisbon		RC1	1980	Klebsiella pneumoniae	strong	104	267596	763655	5528426	no	-	ST15	1	0	2	2	ybt 10; ICEKp4	107-2LV	-	0	-	0	-	0	-	0	-	wzi24	KL24	none	Very high	0.9999		O1v1	O1	none	Very high	0.9852		-	-	-	-	-	-	-	-
Kp_4255	4255	Lisbon		RC1	1980	Klebsiella pneumoniae	strong	111	242094	655270	5496613	no	-	ST15	1	0	3	4	ybt 10; ICEKp4	107-2LV	-	0	-	0	-	0	-	0	-	wzi24	KL24	?-	Good	0.9999	KL24_11_wcaJ	O1v1	O1	none	Very high	0.9852		aac(6')-Ib'.v2^;aadA*	-	-	-	-	-	-	-
Kp15	NA	Lisbon		RC1	1980	Klebsiella pneumoniae	strong	56	434226	842931	5331856	no	-	ST14	0	0	2	2	-	0	-	0	-	0	-	0	-	0	-	wzi2	KL2	none	Very high	0.9975		O1v1	O1	none	Very high	0.9999		aph(3')-Ia	-	-	-	-	-	-	-
Kp4129	4129	Lisbon		RC1	1980	Klebsiella pneumoniae	strong	94	272008	514645	5456857	no	-	ST14	0	0	2	5	-	0	-	0	-	0	-	0	-	0	-	wzi2	KL2	none	Very high	0.9975		O1v1	O1	none	Very high	0.9999		aac(6')-Ib'.v2^;aadA*;aph(3')-Ia	-	-	-	-	-	-	-
Kp4155	4155	Lisbon		RC1	1980	Klebsiella pneumoniae	strong	96	256855	416515	5507497	no	-	ST14	0	0	2	3	-	0	-	0	-	0	-	0	-	0	-	wzi2	KL2	?	Good	0.9975		O1v1	O1	none	Very high	0.9999		strA.v1;strB.v1	-	-	-	-	-	-	-
Kp4164	4164	Lisbon		RC1	1980	Klebsiella pneumoniae	strong	129	278263	792839	5414367	no	-	ST20	0	0	2	3	-	0	-	0	-	0	-	0	-	0	-	wzi84	KL28	none	Very high	0.9917		O1v2	O1	none	Very high	0.9839		aac(6')-Ib'.v2^;aadA*	-	-	-	-	-	-	-
Kp4228	4228	Lisbon		RC1	1980	Klebsiella pneumoniae	strong	66	312720	991138	5375249	no	-	ST3833	0	0	2	3	-	0	-	0	-	0	-	0	-	0	-	wzi410	KL30	?-*	Good	0.9623	KL30_18_manC	O3b	O3b	?-	Good	0.9911	O3b_01_manC	aadA*;sat-2	-	-	-	-	-	-	-
Kp4245	4245	Lisbon		RC1	1980	Klebsiella pneumoniae	strong	95	306039	667128	5493460	no	-	ST15	1	0	3	4	ybt 10; ICEKp4	107-2LV	-	0	-	0	-	0	-	0	-	wzi24	KL24	?-	Good	0.9999	KL24_11_wcaJ	O1v1	O1	none	Very high	0.9852		aac(6')-Ib'.v2^;aadA*	-	-	-	-	-	-	-
Kp4246	4246	Lisbon		RC1	1980	Klebsiella pneumoniae	strong	109	269223	763655	5469877	no	-	ST15	1	0	3	4	ybt 10; ICEKp4	107-2LV	-	0	-	0	-	0	-	0	-	wzi24	KL24	?-	Good	0.9999	KL24_11_wcaJ	O1v1	O1	none	Very high	0.9852		aac(6')-Ib'.v2^;aadA*	-	-	-	-	-	-	-
Kp4247	4247	Lisbon		RC1	1980	Klebsiella pneumoniae	strong	99	347576	763655	5507584	no	-	ST15	1	0	6	9	ybt 10; ICEKp4	107-2LV	-	0	-	0	-	0	-	0	-	wzi24	KL24	?-	Good	0.9999	KL24_06_wzc	O1v1	O1	none	Very high	0.9852		aac(3)-IIa.v1;aadA^;aph(3')-Ia	-	-	-	-	-	catA1^	-
Kp4248	4248	Lisbon		RC1	1980	Klebsiella pneumoniae	strong	137	169442	455615	5548372	no	-	ST3	5	0	0	0	ybt 12; ICEKp10	126-2LV	clb 1	59-3LV	iuc 2A	54	-	0	-	0	-	wzi3	KL3	none	Very high	0.996		O1v1	O1	none	Very high	0.9828		-	-	-	-	-	-	-	-
Kp4254	4254	Lisbon		RC1	1980	Klebsiella pneumoniae	strong	96	309106	763655	5529497	no	-	ST15	1	0	1	1	ybt 10; ICEKp4	107-2LV	-	0	-	0	-	0	-	0	-	wzi24	KL24	?-	Good	0.9999	KL24_11_wcaJ	O1v1	O1	none	Very high	0.9852		-	-	-	-	-	-	-	-
Kp4256	4256	Lisbon		NA	1980	Klebsiella pneumoniae	strong	148	204035	324505	5360264	no	-	ST37	0	0	5	9	-	0	-	0	-	0	-	0	-	0	-	wzi50	KL15	none	Very high	0.998		O4	O4	none	Very high	0.9972		aac(3)-IIa.v1;aadA^;aph(3')-Ia	-	-	-	-	-	catA1^	-
Kp4257	4257	Lisbon		RC1	1980	Klebsiella pneumoniae	strong	102	267596	763655	5531634	no	-	ST15	1	0	2	2	ybt 10; ICEKp4	107-2LV	-	0	-	0	-	0	-	0	-	wzi24	KL24	?-	Good	0.9999	KL24_11_wcaJ	O1v1	O1	none	Very high	0.9852		-	-	-	-	-	-	-	-
Kp4171	4171	Lisbon		RC1	1981	Klebsiella pneumoniae	strong	161	199218	458912	5534936	no	-	ST1728	0	0	2	4	-	0	-	0	-	0	-	0	-	0	-	wzi180	KL116	?-	Good	0.9975	KL116_17_wcpG,KL116_19_manC	O2v1	O2	none	Very high	0.9851		aac(3)-IIa.v1^;aac(6')-Ib-cr.v2	-	-	-	-	-	-	-
Kp4212	4212	Lisbon		RC1	1981	Klebsiella pneumoniae	strong	68	370648	813246	5459830	no	-	ST15	1	0	3	4	ybt 10; ICEKp4	107-2LV	-	0	-	0	-	0	-	0	-	wzi24	KL24	none	Very high	0.9999		O1v1	O1	none	Very high	0.9852		aac(6')-Ib'.v2^;aadA*	-	-	-	-	-	-	-
Kp4214	4214	Lisbon		RC1	1981	Klebsiella pneumoniae	strong	68	400781	815792	5414073	no	-	ST2493	0	0	4	5	-	0	-	0	-	0	-	0	-	0	-	-	KL111	*	Very high	0.995		O3b	O3b	none	Very high	0.988		aac(6')-Ib'.v2^;aadA*	-	-	-	-	-	catA1^	-
Kp4263	4263	Lisbon		RC1	1981	Klebsiella pneumoniae	strong	70	270185	763655	5373264	no	-	ST15	1	0	0	0	ybt 10; ICEKp4	107-2LV	-	0	-	0	-	0	-	0	-	wzi24	KL24	?-	Good	0.9998	KL24_11_wcaJ,KL24_13_wcuG	O1v1	O1	none	Very high	0.9852		-	-	-	-	-	-	-	-
Kp4264	4264	Lisbon		RC1	1981	Klebsiella pneumoniae	strong	67	381980	870891	5467569	no	-	ST289-2LV	0	0	0	0	-	0	-	0	-	0	-	0	-	0	-	wzi417	KL151	none	Very high	0.9986		O5	O5	*	High	0.9425		-	-	-	-	-	-	-	-
Kp4265	4265	Lisbon		RC1	1981	Klebsiella pneumoniae	strong	63	324570	870891	5442223	no	-	ST289-2LV	0	0	0	0	-	0	-	0	-	0	-	0	-	0	-	wzi417	KL151	none	Very high	0.9986		O5	O5	*	High	0.9425		-	-	-	-	-	-	-	-
4227_HSJ	4227	Lisbon		RC1	1982	Klebsiella pneumoniae	strong	113	224485	877252	5609240	no	-	ST514	0	0	6	8	-	0	-	0	-	0	-	0	-	0	-	wzi160	KL39	none	Very high	0.9914		O1v1	O1	none	Very high	0.9806		aac(3)-IIa.v1;aph(3')-Ia	-	-	-	-	-	catA1^	-
4278_HSJ	4278	Lisbon		RC1	1982	Klebsiella pneumoniae	strong	87	363028	767805	5563798	no	-	ST13	0	0	5	9	-	0	-	0	-	0	-	0	-	0	-	wzi40	KL3	none	Very high	0.9999		O1v2	O1	none	Very high	0.9874		aac(3)-IIa.v1;aac(6')-Ib'.v1;aph(3')-Ia	-	-	-	-	-	catA1^	-
Kp_4268	4268	Lisbon		RC1	1982	Klebsiella pneumoniae	strong	78	571951	1184922	5538629	no	-	ST13	0	0	3	3	-	0	-	0	-	0	-	0	-	0	-	wzi40	KL3	none	Very high	0.9999		O1v2	O1	none	Very high	0.9874		-	-	-	-	-	-	catA1^	-
Kp_4270	4270	Lisbon		RC1	1982	Klebsiella pneumoniae	strong	1958	15344	68421	6193321	no	-	ST13-1LV	0	0	4	5	-	0	-	0	-	0	-	0	-	0	-	wzi40	KL3	none	Very high	0.9999		O1v2	O1	none	Very high	0.9874		aadA*	-	-	-	-	-	catA1^	-
Kp_4271	4271	Lisbon		RC1	1982	Klebsiella pneumoniae	strong	154	227388	708263	5416502	no	-	ST292	0	0	2	2	-	0	-	0	-	0	-	0	-	0	-	wzi394	KL153	?	Good	0.9996		O2v2	O2	none	Very high	0.9849		aadA*	-	-	-	-	-	-	-
Kp_4274	4274	Lisbon		RC1	1982	Klebsiella pneumoniae	strong	84	371635	768426	5428876	no	-	ST13	0	0	2	2	-	0	-	0	-	0	-	0	-	0	-	wzi40	KL3	-	High	0.9998	KL3_15_wbaZ	O1v2	O1	none	Very high	0.9874		aadA*	-	-	-	-	-	-	-
Kp_4275	4275	Lisbon		RC1	1982	Klebsiella pneumoniae	strong	112	416078	1184922	5719338	no	-	ST13	0	0	6	8	-	0	-	0	-	0	-	0	-	0	-	wzi40	KL3	none	Very high	0.9998		O1v2	O1	none	Very high	0.9874		aac(3)-IIa.v1;aph(3')-Ia	-	-	-	-	-	catA1^	-
Kp_4276v1	4276	Lisbon		RC1	1982	Klebsiella pneumoniae	strong	69	740541	1184922	5468886	no	-	ST13	0	0	0	0	-	0	-	0	-	0	-	0	-	0	-	wzi40	KL3	none	Very high	0.9999		O1v2	O1	none	Very high	0.9874		-	-	-	-	-	-	-	-
Kp_4276v2	4276	Lisbon	Urine	RC1	1982	Klebsiella pneumoniae	strong	69	740541	1184922	5468886	no	-	ST13	0	0	0	0	-	0	-	0	-	0	-	0	-	0	-	wzi40	KL3	none	Very high	0.9999		O1v2	O1	none	Very high	0.9874		-	-	-	-	-	-	-	-
Kp_4277	4277	Lisbon		RC1	1982	Klebsiella pneumoniae	strong	87	251098	368425	5275474	no	-	ST111	1	0	3	3	ybt 10; ICEKp4	88-4LV	-	0	-	0	-	0	-	0	-	wzi63	KL63	?	Good	0.9936		O1v2	O1	none	Very high	0.9929		-	-	-	-	-	-	catA1^	-
Kp_4280	4280	Lisbon		RC1	1982	Klebsiella pneumoniae	strong	115	348799	703537	5596576	no	-	ST13	0	0	4	5	-	0	-	0	-	0	-	0	-	0	-	wzi40	KL3	none	Very high	0.9999		O1v2	O1	none	Very high	0.9874		aac(3)-IIa.v1;aph(3')-Ia	-	-	-	-	-	-	-
Kp_4281	4281	Lisbon		RC1	1982	Klebsiella pneumoniae	strong	91	416242	869116	5468070	no	-	ST13	0	0	2	2	-	0	-	0	-	0	-	0	-	0	-	wzi40	KL3	none	Very high	0.9999		O1v2	O1	none	Very high	0.9874		aadA*	-	-	-	-	-	-	-
Kp4184	4184	Lisbon		RC1	1982	Klebsiella pneumoniae	strong	146	236372	484567	5429573	no	-	ST37	0	0	5	10	-	0	-	0	-	0	-	0	-	0	-	wzi50	KL15	none	Very high	0.998		O4	O4	none	Very high	0.9972		aac(3)-IIa.v1;aadA^;aph(3')-Ia	-	-	-	-	-	catA1^	-
Kp4194	4194	Lisbon		RC1	1982	Klebsiella pneumoniae	strong	157	216929	366076	5371773	no	-	ST37	0	0	5	8	-	0	-	0	-	0	-	0	-	0	-	wzi50	KL15	none	Very high	0.998		O4	O4	none	Very high	0.9972		aac(3)-IIa.v1;aac(6')-Ib'.v2^;aph(3')-Ia	-	-	-	-	-	catA1^	-
Kp4195	4195	Lisbon		RC1	1982	Klebsiella pneumoniae	strong	97	361641	813246	5696660	no	-	ST15	1	0	4	8	ybt 10; ICEKp4	107-2LV	-	0	-	0	-	0	-	0	-	wzi24	KL24	none	Very high	0.9999		O1v1	O1	none	Very high	0.9852		aac(3)-IIa.v1;aac(6')-Ib'.v2^;aadA*	-	-	-	-	-	catA1^	-
Kp4197	4197	Lisbon		NA	1982	Klebsiella pneumoniae	strong	66	350175	632480	5228584	no	-	ST1799	0	0	0	0	-	0	-	0	-	0	-	0	-	0	-	-	KL16	none	Very high	0.9942		O1v1	O1	none	Very high	0.981		-	-	-	-	-	-	-	-
Kp4279	4279	Lisbon		RC1	1982	Klebsiella pneumoniae	strong	69	416078	710608	5343786	no	-	ST13	0	0	2	2	-	0	-	0	-	0	-	0	-	0	-	wzi40	KL3	none	Very high	0.9998		O1v2	O1	none	Very high	0.9874		aadA*	-	-	-	-	-	-	-
Kp4287	4287	Lisbon		RC1	1991	Klebsiella pneumoniae	strong	121	224876	549031	5640432	no	-	ST25	1	1	7	10	ybt 14; ICEKp5	145-1LV	-	0	-	0	-	0	-	0	-	wzi72	KL2	none	Very high	0.9841		O1v2	O1	?-	Good	0.9921	O1/O2v2_06_wbbO	aac(3)-IIa.v1;aac(6')-Ib'.v1;aadA*	-	-	-	-	-	catA1^	-
Kp4292	4292	Lisbon		RC1	1995	Klebsiella pneumoniae	strong	101	372717	1260393	5508276	no	-	ST70	0	1	5	5	-	0	-	0	-	0	-	0	-	0	-	wzi162	KL122	none	Very high	0.9995		O1v2	O1	none	Very high	0.9851		aac(3)-IIa.v1	-	-	-	-	-	-	-
Kp4297	4297	Lisbon		RC1	1995	Klebsiella pneumoniae	strong	112	203420	746717	5557403	no	-	ST25	1	2	4	5	ybt 16; ICEKp12	277-3LV	-	0	-	0	-	0	-	0	-	wzi72	KL2	none	Very high	0.9841		O1v2	O1	none	Very high	0.9919		aac(3)-IIa.v1	-	-	-	-	-	-	-
Kp4325	4325	Lisbon		RC1	1995	Klebsiella pneumoniae	strong	106	201309	694635	5507035	no	-	ST25	1	1	3	3	ybt 16; ICEKp12	277-3LV	-	0	-	0	-	0	-	0	-	wzi72	KL2	none	Very high	0.9841		O1v2	O1	none	Very high	0.9919		aac(3)-IIa.v1	-	-	-	-	-	-	-
Kp4333	4333	Lisbon		RC1	1995	Klebsiella pneumoniae	strong	94	301125	811591	5477388	no	-	ST252	0	1	5	8	-	0	-	0	-	0	-	0	-	0	-	wzi135	KL116	-	High	0.991	KL116_17_wcpG	O1v1	O1	none	Very high	0.9771		aac(3)-IIa.v1;aac(6')-Ib'.v1;aadA*	-	-	-	-	-	-	-
Kp4367	4367	Lisbon		RC1	1995	Klebsiella pneumoniae	strong	108	232295	505520	5514653	no	-	ST25	1	1	6	5	ybt 14; ICEKp5	145-2LV	-	0	-	0	-	0	-	0	-	wzi72	KL2	none	Very high	0.9841		O1v2	O1	none	Very high	0.992		aac(3)-IIa.v1	-	-	-	-	-	-	-
Kp4378	4378	Lisbon		RC1	1995	Klebsiella pneumoniae	strong	152	295570	1444468	5545502	no	-	ST147	0	1	7	8	-	0	-	0	-	0	-	0	-	0	-	wzi64	KL64	none	Perfect	1		O2v1	O2	none	Very high	0.9864		aac(3)-IIa.v1;aadA	-	-	-	-	-	catA1^	-
Kp4387	4387	Lisbon		RC1	1995	Klebsiella pneumoniae	strong	81	413490	901302	5549470	no	-	ST158	0	1	5	8	-	0	-	0	-	0	-	0	-	0	-	wzi322	KL62	none	Very high	0.997		O2v1	O2	none	Very high	0.9871		aac(3)-IIa.v1;aac(6')-Ib'.v1;aadA*	-	-	-	-	-	-	-
Kp4389	4389	Lisbon		RC1	1995	Klebsiella pneumoniae	strong	124	201309	694634	5624646	no	-	ST25	1	1	5	5	ybt 16; ICEKp12	277-3LV	-	0	-	0	-	0	-	0	-	wzi72	KL2	none	Very high	0.9841		O1v2	O1	none	Very high	0.9919		aac(3)-IIa.v1	-	-	-	-	-	-	-
Kp4408	4408	Lisbon		RC1	1996	Klebsiella pneumoniae	strong	133	201309	743907	5867592	no	-	ST25	1	0	6	9	ybt 16; ICEKp12	277-3LV	-	0	-	0	-	0	-	0	-	wzi72	KL2	none	Very high	0.984		O1v2	O1	none	Very high	0.9919		aac(3)-IIa.v1;aadA^;aph(3')-Ia	-	-	-	-	-	catA1^	-
Kp684	684	Lisbon	Urine	RC1	1999	Klebsiella pneumoniae	strong	128	160872	549031	5631958	no	-	ST25	1	1	6	6	ybt 14; ICEKp5	145-1LV	-	0	-	0	-	0	-	0	-	wzi72	KL2	none	Very high	0.9841		O2v2	O2	?-	Good	0.992	O1/O2v2_06_wbbO	aac(3)-IIa.v1	-	-	-	-	-	catA1^	-
Kp689	689	Lisbon	Blood	RC1	1999	Klebsiella pneumoniae	strong	119	208897	549031	5624672	no	-	ST25	1	1	7	10	ybt 14; ICEKp5	145-1LV	-	0	-	0	-	0	-	0	-	wzi72	KL2	none	Very high	0.9841		O2v2	O2	none	Very high	0.992		aac(3)-IIa.v1;aac(6')-Ib'.v1;aadA*	-	-	-	-	-	catA1^	-
Kp725	725	Lisbon	Blood	RC4	1999	Klebsiella pneumoniae	strong	180	230486	509219	5811923	no	-	ST12	0	0	6	9	-	0	-	0	-	0	-	0	-	0	-	-	KL122	none	Very high	0.9995		O2v2	O2	-+	Good	0.985	O1/O2v2_06_wbbO	aac(3)-IIa.v1;strA.v1;strB.v1	-	-	-	-	-	catA1*?	-
Kp730	730	Lisbon	Blood	RC1	2000	Klebsiella pneumoniae	strong	131	349582	823412	5682770	no	-	ST20	1	1	5	8	ybt 14; ICEKp5	135	-	0	-	0	-	0	-	0	-	wzi84	KL28	none	Very high	0.9918		O1v2	O1	none	Very high	0.9838		aac(3)-IIa.v1;aac(6')-Ib'.v1;aadA*	-	-	-	-	-	-	-
3935_HSFX	3935	Lisbon		RC4	2001	Klebsiella pneumoniae	strong	166	237219	558157	5777487	no	-	ST12	0	0	7	9	-	0	-	0	-	0	-	0	-	0	-	-	KL122	none	Very high	0.9995		O2v2	O2	none	Very high	0.985		aac(3)-IIa.v1;strA.v1;strB.v1	-	-	-	-	-	catA1*?	-
Kp_3932	3932	Lisbon		RC4	2001	Klebsiella pneumoniae	strong	131	214690	555167	5700450	no	-	ST12	0	0	7	9	-	0	-	0	-	0	-	0	-	0	-	-	KL122	none	Very high	0.9995		O2v2	O2	none	Very high	0.985		aac(3)-IIa.v1;strA.v1;strB.v1	-	-	-	-	-	catA1*?	-
Kp_3934	3934	Lisbon		RC1	2001	Klebsiella pneumoniae	strong	65	411688	1301483	5377988	no	-	ST35	0	1	4	4	-	0	-	0	-	0	-	0	-	0	-	wzi37	KL22	none	Very high	0.9949		O1v1	O1	none	Very high	0.9811		aac(3)-IIa.v1	-	-	-	-	-	-	-
Kp748	748	Lisbon	Blood	RC1	2001	Klebsiella pneumoniae	strong	164	303127	652115	5703419	no	-	ST14	0	1	7	6	-	0	-	0	-	0	-	0	-	0	-	wzi16	KL16	none	Very high	0.9942		O1v1	O1	none	Very high	0.9855		aadA^	-	-	-	-	-	catA1^	-
Kp776	776	Lisbon	Blood	RC1	2001	Klebsiella pneumoniae	strong	170	322385	738028	5740094	no	-	ST45	1	1	6	8	ybt 10; ICEKp4	78-1LV	-	0	-	0	-	0	-	0	-	wzi101	KL24	none	Very high	0.9902		O2v1	O2	none	Very high	0.9876		aac(3)-IIa.v1;ant(2'')-Ia*	-	-	-	-	-	-	-
Kp_3938	3938	Lisbon		RC4	2002	Klebsiella pneumoniae	strong	195	237219	952084	5775048	no	-	ST12	0	0	6	9	-	0	-	0	-	0	-	0	-	0	-	-	KL122	none	Very high	0.9995		O2v2	O2	none	Very high	0.9848		aac(3)-IIa.v1;strA.v1;strB.v1	-	-	-	-	-	catA1*?	-
Kp804	804	Lisbon	Blood	RC1	2002	Klebsiella pneumoniae	strong	70	494142	902496	5356494	no	-	ST53-2LV	0	0	5	6	-	0	-	0	-	0	-	0	-	0	-	-	KL25	-+	Good	0.9909	KL25_02_cpsACP,KL25_09_wfeD	O5	O5	*	High	0.9431		aac(3)-IIa.v1	-	-	-	-	-	catA1^	-
Kp809	809	Lisbon	Blood	RC4	2002	Klebsiella pneumoniae	strong	175	237219	557544	5765077	no	-	ST12	0	0	4	5	-	0	-	0	-	0	-	0	-	0	-	-	KL122	none	Very high	0.9995		O2v2	O2	none	Very high	0.9848		strA.v1;strB.v1	-	-	-	-	-	catA1*	-
Kp828	828	Lisbon	Blood	RC4	2002	Klebsiella pneumoniae	strong	172	237219	557544	5780354	no	-	ST12	0	0	6	9	-	0	-	0	-	0	-	0	-	0	-	-	KL122	none	Very high	0.9995		O2v2	O2	none	Very high	0.9848		aac(3)-IIa.v1;strA.v1;strB.v1	-	-	-	-	-	catA1*?	-
KpV4		Lisbon		RC1	2002	Klebsiella pneumoniae	strong	99	288822	550575	5509566	no	-	ST15	0	0	5	7	-	0	-	0	-	0	-	0	-	0	-	wzi24	KL24	-	High	0.9999	KL24_13_wcuG	O1v1	O1	none	Very high	0.9852		aadA2^;aph3-Ia.v1^;strA.v1;strB.v1	-	-	-	-	-	catA1^	-
Kp_3939	3939	Lisbon		RC4	2003	Klebsiella pneumoniae	strong	170	213419	951686	5777234	no	-	ST12	0	0	6	9	-	0	-	0	-	0	-	0	-	0	-	-	KL122	none	Very high	0.9995		O2v2	O2	none	Very high	0.9848		aac(3)-IIa.v1;strA.v1;strB.v1	-	-	-	-	-	catA1*?	-
Kp_AFB		Centre		RC1	2003	Klebsiella pneumoniae	strong	126	205156	792719	5482469	no	-	ST17	1	2	9	16	ybt 16; ICEKp12	294-1LV	-	0	-	0	-	0	-	0	-	wzi141	KL25	-	High	0.9917	KL25_09_wfeD	O5	O5	*	High	0.9421		aac(3)-IIa.v1^;aac(6')-Ib-cr.v2;aadA16*;strB.v1*	-	-	qnrB4;qnrS1	-	mphA	-	arr-3
Kp10V	NA	Lisbon		RC1	2003	Klebsiella pneumoniae	strong	95	328767	784225	5442325	no	-	ST895	0	1	7	10	-	0	-	0	-	0	-	0	-	0	-	wzi173	KL155	none	Very high	0.9779		OL101	OL101	*	Very high	0.9504		aac(3)-IId^;aadA5	-	-	qnrB2.v2^	-	-	catA1*;floR.v1*	-
Kp15V	NA	Lisbon		RC1	2003	Klebsiella pneumoniae	strong	104	237308	430633	5364861	no	-	ST15	0	1	6	6	-	0	-	0	-	0	-	0	-	0	-	wzi24	KL24	-+	Good	0.9999	KL24_04_wza,KL24_13_wcuG	O1v1	O1	none	Very high	0.9851		aadA*	-	-	-	-	-	catII.2*	-
Kp829	829	Lisbon	Blood	RC4	2003	Klebsiella pneumoniae	strong	169	237219	557544	5765813	no	-	ST12	0	0	6	9	-	0	-	0	-	0	-	0	-	0	-	-	KL122	none	Very high	0.9995		O2v2	O2	none	Very high	0.985		aac(3)-IIa.v1;strA.v1;strB.v1	-	-	-	-	-	catA1*?	-
Kp840	840	Lisbon	Blood	RC1	2003	Klebsiella pneumoniae	strong	63	408518	701222	5527268	no	-	ST43	0	0	1	0	-	0	-	0	-	0	-	0	-	0	-	wzi30	KL30	?-	Good	0.9957	KL30_14	O1/O2v1	unknown	none	Very high	0.988		-	-	-	-	-	-	-	-
Kp850	850	Lisbon	Blood	RC3	2003	Klebsiella pneumoniae	strong	116	222671	573965	5589561	no	-	ST15	0	1	8	13	-	0	-	0	-	0	-	0	-	0	-	wzi24	KL24	none	Very high	1		O1v1	O1	none	Very high	0.9851		aac(3)-IIa.v1^;strA.v1*;strB.v1*	-	-	qnrB1.v1	-	-	catII.2*	-
Kp874	874	Lisbon	Blood	RC3	2003	Klebsiella pneumoniae	strong	127	200205	573965	5675749	no	-	ST15	0	1	7	11	-	0	-	0	-	0	-	0	-	0	-	wzi24	KL24	none	Very high	1		O1v1	O1	none	Very high	0.9851		aac(3)-IIa.v1^;strA.v1^;strB.v1	-	-	-	-	-	-	-
Kp875	875	Lisbon	Blood	RC7	2003	Klebsiella pneumoniae	strong	127	198665	469296	5659377	no	-	ST15	1	1	8	11	ybt 9; ICEKp3	174	-	0	-	0	-	0	-	0	-	wzi24	KL24	?-	Good	1	KL24_14_wzy	O1v1	O1	none	Very high	0.9852		aac(3)-IIa.v1^;aadA*;strA.v1*;strB.v1*	-	-	qnrB1.v1	-	-	catII.2*	-
Kp888	888	Lisbon	Blood	RC3	2003	Klebsiella pneumoniae	strong	129	220417	573965	5588930	no	-	ST15	0	1	8	13	-	0	-	0	-	0	-	0	-	0	-	wzi24	KL24	none	Very high	1		O1v1	O1	none	Very high	0.9851		aac(3)-IIa.v1^;strA.v1^;strB.v1*	-	-	qnrB1.v1	-	-	catII.2*	-
KpV9		Lisbon		RC1	2003	Klebsiella pneumoniae	strong	98	317946	741989	5463194	no	-	ST3027	3	0	2	3	-	0	-	0	iuc 3	25-1LV	-	0	-	0	-	wzi119	KL24	none	Very high	0.9922		O1v1	O1	none	Very high	0.9834		strA.v1;strB.v1	-	-	-	-	-	-	-
1356_HSAC	1356	Lisbon		RC1	2004	Klebsiella pneumoniae	strong	120	200205	573965	5391281	no	-	ST15	0	1	7	11	-	0	-	0	-	0	-	0	-	0	-	wzi24	KL24	none	Very high	1		O1v1	O1	none	Very high	0.9851		aac(3)-IIa.v1^;aadA*;strA.v1*;strB.v1*	-	-	qnrB1.v1	-	-	catII.2*	-
924_HSM	924	Lisbon	Waste Water	RC1	2004	Klebsiella pneumoniae	strong	122	312080	946097	5512516	no	-	ST11	0	1	7	10	-	0	-	0	-	0	-	0	-	0	-	wzi384	KL102	none	Very high	0.9944		O2v2	O2	none	Very high	0.9851		aac(3)-IV;aadA2;aadA^;aph(4)-Ia	-	-	-	-	mphA	cmlA1*	-
Kp1000	1000	Lisbon		RC7	2004	Klebsiella pneumoniae	strong	117	180873	453245	5624796	no	-	ST15	1	1	6	9	ybt 9; ICEKp3	174	-	0	-	0	-	0	-	0	-	wzi24	KL24	?-	Good	1	KL24_14_wzy	O1v1	O1	?-	Good	0.9853	O1/O2v1_06_wbbO	aac(3)-IIa.v1^;aac(6')-Ib-cr.v2;strA.v1*;strB.v1*	-	-	qnrB1.v1	-	-	catII.2*	-
Kp1001	1001	Lisbon		RC7	2004	Klebsiella pneumoniae	strong	128	198664	469296	5646618	no	-	ST15	1	1	7	10	ybt 9; ICEKp3	174	-	0	-	0	-	0	-	0	-	wzi24	KL24	?-	Good	1	KL24_14_wzy	O1v1	O1	?-	Good	0.9853	O1/O2v1_04_glf	aac(3)-IIa.v1^;aadA*;strA.v1*;strB.v1*	-	-	qnrB1.v1	-	-	catII.2*	-
Kp1003	1003	Lisbon		RC1	2004	Klebsiella pneumoniae	strong	108	321640	837744	5494900	no	-	ST11	1	0	9	13	ybt 10; ICEKp4	26	-	0	-	0	-	0	-	0	-	wzi75	KL105	none	Perfect	1		O2v2	O2	none	Very high	0.9845		aac(6')-Ib-cr.v2^;aadA2^;aph3-Ia.v1^	-	-	qnrB4	-	mphA	catA1^;catB3.v2	arr-3
Kp1010	1010	Lisbon		RC7	2004	Klebsiella pneumoniae	strong	120	198415	454259	5424610	no	-	ST15	1	1	7	9	ybt 9; ICEKp3	174	-	0	-	0	-	0	-	0	-	wzi24	KL24	?-	Good	1	KL24_14_wzy	O1v1	O1	?-	Good	0.985	O1/O2v1_04_glf	aadA*;strA.v1*;strB.v1*	-	-	qnrB1.v1	-	-	catII.2*	-
Kp1019	1019	Lisbon		RC2	2004	Klebsiella pneumoniae	strong	105	256829	621292	5557972	no	-	ST15	0	1	7	10	-	0	-	0	-	0	-	0	-	0	-	wzi93	KL112	none	Very high	0.9865		O1v1	O1	none	Very high	0.9852		aac(3)-IIa.v1^;aac(6')-Ib-cr.v2;strA.v1^;strB.v1	-	-	-	-	-	-	-
Kp1025	1025	Lisbon		RC7	2004	Klebsiella pneumoniae	strong	115	198665	469296	5655870	no	-	ST15	1	1	6	5	ybt 9; ICEKp3	174	-	0	-	0	-	0	-	0	-	wzi24	KL24	?-	Good	1	KL24_14_wzy	O1v1	O1	none	Very high	0.9852		aac(6')-Ib-cr.v2	-	-	-	-	-	catII.2*	-
Kp898	898	Lisbon	Blood	RC1	2004	Klebsiella pneumoniae	strong	176	322385	738028	5739400	no	-	ST45	1	1	6	8	ybt 10; ICEKp4	78-1LV	-	0	-	0	-	0	-	0	-	wzi101	KL24	none	Very high	0.9902		O2v1	O2	none	Very high	0.9876		aac(3)-IIa.v1;ant(2'')-Ia*	-	-	-	-	-	-	-
Kp910	910	Lisbon	Blood	RC3	2004	Klebsiella pneumoniae	strong	133	222671	573965	5554665	no	-	ST15	0	1	8	13	-	0	-	0	-	0	-	0	-	0	-	wzi24	KL24	none	Very high	1		O1v1	O1	none	Very high	0.9851		aac(3)-IIa.v1^;strA.v1*;strB.v1*	-	-	qnrB1.v1	-	-	catII.2*	-
Kp9130	9130	Lisbon		RC3	2004	Klebsiella pneumoniae	strong	110	222671	573965	5664527	no	-	ST15	0	1	8	11	-	0	-	0	-	0	-	0	-	0	-	wzi24	KL24	none	Very high	1		O1v1	O1	none	Very high	0.9851		aac(3)-IIa.v1^;aadA*;strA.v1*;strB.v1*	-	-	qnrB1.v1	-	-	catII.2*	-
Kp918	918	Lisbon	Blood	RC7	2004	Klebsiella pneumoniae	strong	130	198665	469296	5661810	no	-	ST15	1	1	8	11	ybt 9; ICEKp3	174	-	0	-	0	-	0	-	0	-	wzi24	KL24	?-	Good	1	KL24_14_wzy	O1v1	O1	none	Very high	0.9852		aac(3)-IIa.v1^;aadA*;strA.v1*;strB.v1*	-	-	qnrB1.v1	-	-	catII.2*	-
Kp919	919	Lisbon	Blood	RC3	2004	Klebsiella pneumoniae	strong	111	222671	573965	5572181	no	-	ST15	0	1	7	9	-	0	-	0	-	0	-	0	-	0	-	wzi24	KL24	none	Very high	1		O1v1	O1	none	Very high	0.9851		aac(3)-IIa.v1^;aac(6')-Ib-cr.v2;strA.v1*;strB.v1*	-	-	-	-	-	catII.2*	-
Kp972	972	Lisbon	Blood	RC7	2004	Klebsiella pneumoniae	strong	117	222671	454259	5534410	no	-	ST15	1	0	5	8	ybt 9; ICEKp3	174	-	0	-	0	-	0	-	0	-	wzi24	KL24	?-	Good	1	KL24_14_wzy	O1v1	O1	?-	Good	0.9853	O1/O2v1_04_glf	aac(3)-IIa.v1^;aadA*;strA.v1*;strB.v1*	-	-	qnrB1.v1	-	-	-	-
Kp986	986	Lisbon	Blood	RC3	2004	Klebsiella pneumoniae	strong	131	222671	380426	5736017	no	-	ST15	0	1	8	13	-	0	-	0	-	0	-	0	-	0	-	wzi24	KL24	none	Very high	1		O1v1	O1	none	Very high	0.9851		aac(3)-IIa.v1^;strA.v1*;strB.v1	-	-	qnrB1.v1	-	-	catII.2*	-
Kp997	997	Lisbon	Blood	RC1	2004	Klebsiella pneumoniae	strong	89	222671	573965	5281974	no	-	ST15	0	1	6	6	-	0	-	0	-	0	-	0	-	0	-	wzi24	KL24	none	Very high	1		O1v1	O1	none	Very high	0.9851		aadA*	-	-	qnrB1.v1	-	-	catII.2*	-
Kp_1365	1365	Lisbon		RC1	2005	Klebsiella pneumoniae	strong	79	390198	1135778	5493309	no	-	ST76	1	0	2	2	ybt unknown	0	-	0	-	0	-	0	-	0	-	wzi100	KL10	none	Very high	0.9674		O3/O3a	O3/O3a	none	Very high	0.9798		-	-	-	-	-	-	-	-
Kp_1366	1366	Lisbon		RC1	2005	Klebsiella pneumoniae	strong	120	348310	723425	5520029	no	-	ST48	0	1	7	11	-	0	-	0	-	0	iro unknown	0	-	0	-	wzi62	KL62	-	High	0.9972	KL62_12	O1v1	O1	none	Very high	0.9787		aac(3)-IIa.v1^;aac(6')-Ib-cr.v2;aph3-Ia.v1^;strA.v1^;strB.v1	-	-	-	-	-	-	-
Kp_2027	2027	Lisbon		RC1	2005	Klebsiella pneumoniae	strong	61	477560	1543565	5495427	no	-	ST70	1	1	7	11	ybt 8; ICEKp9	195	-	0	-	0	-	0	-	0	-	wzi123	KL136	none	Very high	0.99		O1v2	O1	none	Very high	0.9855		aac(3)-IIa.v1^;aac(6')-Ib-cr.v2;strA.v1^;strB.v1	-	-	qnrB1.v2^	-	-	-	-
Kp_2063	2063	Lisbon		RC1	2005	Klebsiella pneumoniae	strong	87	372838	1399288	5504073	no	-	ST70	1	0	6	10	ybt 8; ICEKp9	195	-	0	-	0	-	0	-	0	-	wzi123	KL136	none	Very high	0.99		O1v2	O1	none	Very high	0.9855		aac(3)-IIa.v1^;aac(6')-Ib-cr.v2;strA.v1^;strB.v1	-	-	qnrB1.v2^	-	-	-	-
Kp_2065	2065	Lisbon		RC1	2005	Klebsiella pneumoniae	strong	66	372716	1399282	5495738	no	-	ST70	1	1	7	11	ybt 8; ICEKp9	195	-	0	-	0	-	0	-	0	-	wzi123	KL136	none	Very high	0.99		O1v2	O1	none	Very high	0.9855		aac(3)-IIa.v1^;aac(6')-Ib-cr.v2;strA.v1^;strB.v1	-	-	qnrB1.v2^	-	-	-	-
Kp_2067	2067	Lisbon		RC1	2005	Klebsiella pneumoniae	strong	98	362830	767042	5503717	no	-	ST70	1	1	7	11	ybt 8; ICEKp9	195	-	0	-	0	-	0	-	0	-	wzi123	KL136	none	Very high	0.99		O1v2	O1	none	Very high	0.9855		aac(3)-IIa.v1^;aac(6')-Ib-cr.v2;strA.v1^;strB.v1	-	-	qnrB1.v2^	-	-	-	-
Kp1031	1031	Lisbon		RC7	2005	Klebsiella pneumoniae	strong	132	198665	469296	5634231	no	-	ST15	1	1	8	11	ybt 9; ICEKp3	174	-	0	-	0	-	0	-	0	-	wzi24	KL24	?-	Good	1	KL24_14_wzy	O1v1	O1	none	Very high	0.9852		aac(3)-IIa.v1^;aadA*;strA.v1*;strB.v1*	-	-	qnrB1.v1	-	-	catII.2*	-
Kp1032	1032	Lisbon		RC7	2005	Klebsiella pneumoniae	strong	118	198665	454402	5614478	no	-	ST15	1	1	4	3	ybt 9; ICEKp3	174	-	0	-	0	-	0	-	0	-	wzi24	KL24	?-	Good	1	KL24_14_wzy	O1v1	O1	?-	Good	0.9853	O1/O2v1_04_glf	-	-	-	-	-	-	catII.2*	-
Kp1036	1036	Lisbon		RC7	2005	Klebsiella pneumoniae	strong	127	180873	469296	5466244	no	-	ST15	1	1	6	7	ybt 9; ICEKp3	174	-	0	-	0	-	0	-	0	-	wzi24	KL24	?-	Good	1	KL24_14_wzy	O1v1	O1	none	Very high	0.9852		aac(3)-IIa.v1^;aac(6')-Ib-cr.v2	-	-	qnrB1.v1	-	-	catII.2*	-
Kp1088	1088	Lisbon		RC1	2005	Klebsiella pneumoniae	strong	96	476443	787628	5482688	no	-	ST192	0	1	4	7	-	0	-	0	-	0	-	0	-	0	-	wzi113	KL111	none	Very high	0.9994		O3b	O3b	none	Very high	0.9923		aac(3)-IIa.v1;aac(6')-Ib3^	-	-	-	-	-	-	-
Kp1094	1094	Lisbon		RC1	2005	Klebsiella pneumoniae	strong	69	504014	787628	5288877	no	-	ST192	0	1	4	7	-	0	-	0	-	0	-	0	-	0	-	wzi113	KL111	none	Very high	0.9994		O3b	O3b	none	Very high	0.9923		aac(3)-IIa.v1;aac(6')-Ib3^	-	-	-	-	-	-	-
Kp1122	1122	Lisbon		RC7	2005	Klebsiella pneumoniae	strong	126	194082	469296	5462220	no	-	ST15	1	1	6	6	ybt 9; ICEKp3	174	-	0	-	0	-	0	-	0	-	wzi24	KL24	?-	Good	1	KL24_14_wzy	O1v1	O1	none	Very high	0.9852		aadA*	-	-	qnrB1.v1	-	-	catII.2*	-
Kp1363	1363	Lisbon		RC3	2005	Klebsiella pneumoniae	strong	103	211970	481647	5512525	no	-	ST15	0	0	6	9	-	0	-	0	-	0	-	0	-	0	-	wzi24	KL24	-	High	0.9998	KL24_13_wcuG	O1v1	O1	?	Good	0.9851		aadA1.v1^;strA.v1^;strB.v1	-	-	-	-	-	-	-
2973	2973	Lisbon	Urine	RC1	2006	Klebsiella pneumoniae	strong	100	195258	349414	5396751	no	-	ST627	1	1	2	2	ybt 16; ICEKp12	277-4LV	-	0	-	0	-	0	-	0	-	wzi24	KL24	-	High	0.9998	KL24_13_wcuG	O1v1	O1	none	Very high	0.9852		-	-	-	-	-	-	catA1^	-
2974	2974	Lisbon	Urine	RC1	2006	Klebsiella pneumoniae	strong	209	270157	812890	5650396	no	-	ST11	0	1	9	17	-	0	-	0	-	0	-	0	-	0	-	wzi50	KL15	none	Very high	0.9982		O4	O4	none	Very high	0.9965		aac(3)-IIa.v1^;aac(6')-Ib-cr.v2;aadA2^;aph3-Ia.v1^;strA.v1^;strB.v1	-	-	qnrB1.v2^	-	mphA	catA1^	-
2972_HSAMS	2972	Lisbon		RC1	2006	Klebsiella pneumoniae	strong	108	220219	372558	5393195	no	-	ST15	0	0	6	8	-	0	-	0	-	0	-	0	-	0	-	wzi24	KL24	?-	Good	1	KL24_13_wcuG	O1v1	O1	none	Very high	0.9851		aac(3)-IIa.v1^;strA.v1*;strB.v1*	-	-	qnrB1.v1	-	-	catII.2*	-
2975_HSAMS	2975	Lisbon		RC1	2006	Klebsiella pneumoniae	strong	84	431306	708624	5387702	no	-	ST147	0	0	5	4	-	0	-	0	-	0	-	0	-	0	-	wzi64	KL64	none	Very high	1		O2v1	O2	?-	Good	0.9861	O1/O2v1_07_kfoC	aac(3)-IIa.v1	-	-	-	-	-	-	-
Kp_1766	1766	Lisbon		RC3	2006	Klebsiella pneumoniae	strong	140	200229	707873	5576583	no	-	ST15	0	0	7	12	-	0	-	0	-	0	-	0	-	0	-	wzi24	KL24	-	High	0.9999	KL24_13_wcuG	O1v1	O1	none	Very high	0.985		aac(3)-IIa.v1^;aadA*;strA.v1^;strB.v1	-	-	-	-	-	catII.2*	-
Kp_1767	1767	Lisbon		RC3	2006	Klebsiella pneumoniae	strong	133	200229	573964	5560764	no	-	ST15	0	1	8	13	-	0	-	0	-	0	-	0	-	0	-	wzi24	KL24	-	High	0.9999	KL24_13_wcuG	O1v1	O1	none	Very high	0.9851		aac(3)-IIa.v1^;aadA*;strA.v1^;strB.v1	-	-	-	-	-	catII.2*	-
Kp_1768	1768	Lisbon		RC3	2006	Klebsiella pneumoniae	strong	133	200229	573964	5582810	no	-	ST15	0	1	8	13	-	0	-	0	-	0	-	0	-	0	-	wzi24	KL24	-	High	0.9999	KL24_13_wcuG	O1v1	O1	none	Very high	0.9851		aac(3)-IIa.v1^;aadA*;strA.v1^;strB.v1	-	-	-	-	-	catII.2*	-
Kp_1769	1769	Lisbon		RC3	2006	Klebsiella pneumoniae	strong	133	200229	573964	5576656	no	-	ST15	0	1	8	13	-	0	-	0	-	0	-	0	-	0	-	wzi24	KL24	-	High	0.9999	KL24_13_wcuG	O1v1	O1	none	Very high	0.985		aac(3)-IIa.v1^;aadA*;strA.v1^;strB.v1	-	-	-	-	-	catII.2*	-
Kp_1771	1771	Lisbon		RC3	2006	Klebsiella pneumoniae	strong	131	200229	573964	5577440	no	-	ST15	0	1	8	12	-	0	-	0	-	0	-	0	-	0	-	wzi24	KL24	-	High	0.9999	KL24_13_wcuG	O1v1	O1	none	Very high	0.9851		aac(3)-IIa.v1^;strA.v1^;strB.v1	-	-	-	-	-	catII.2*	-
Kp_2018	2018	Lisbon		RC1	2006	Klebsiella pneumoniae	strong	75	372838	1399288	5505158	no	-	ST70	1	1	7	11	ybt 8; ICEKp9	195	-	0	-	0	-	0	-	0	-	wzi123	KL136	none	Very high	0.9899		O1v2	O1	none	Very high	0.9855		aac(3)-IIa.v1^;aac(6')-Ib-cr.v2;strA.v1^;strB.v1	-	-	qnrB1.v2^	-	-	-	-
Kp_2028	2028	Lisbon		RC1	2006	Klebsiella pneumoniae	strong	69	372717	1399295	5505161	no	-	ST70	1	1	7	11	ybt 8; ICEKp9	195	-	0	-	0	-	0	-	0	-	wzi123	KL136	none	Very high	0.99		O1v2	O1	none	Very high	0.9855		aac(3)-IIa.v1^;aac(6')-Ib-cr.v2;strA.v1^;strB.v1	-	-	qnrB1.v2^	-	-	-	-
Kp_2034	2034	Lisbon		RC1	2006	Klebsiella pneumoniae	strong	68	470107	1399295	5496069	no	-	ST70	1	1	7	11	ybt 8; ICEKp9	195	-	0	-	0	-	0	-	0	-	wzi123	KL136	none	Very high	0.99		O1v2	O1	none	Very high	0.9855		aac(3)-IIa.v1^;aac(6')-Ib-cr.v2;strA.v1^;strB.v1	-	-	qnrB1.v2^	-	-	-	-
Kp_2035	2035	Lisbon		RC1	2006	Klebsiella pneumoniae	strong	77	362830	1399295	5504656	no	-	ST70	1	1	7	11	ybt 8; ICEKp9	195	-	0	-	0	-	0	-	0	-	wzi123	KL136	none	Very high	0.9899		O1v2	O1	none	Very high	0.9854		aac(3)-IIa.v1^;aac(6')-Ib-cr.v2;strA.v1^;strB.v1	-	-	qnrB1.v2^	-	-	-	-
Kp_2036	2036	Lisbon		RC1	2006	Klebsiella pneumoniae	strong	74	372717	798347	5495268	no	-	ST70	1	1	7	11	ybt 8; ICEKp9	195	-	0	-	0	-	0	-	0	-	wzi123	KL136	none	Very high	0.9896		O1v2	O1	none	Very high	0.9855		aac(3)-IIa.v1^;aac(6')-Ib-cr.v2;strA.v1^;strB.v1	-	-	qnrB1.v2^	-	-	-	-
Kp_2042	2042	Lisbon		RC1	2006	Klebsiella pneumoniae	strong	77	442399	1399288	5503129	no	-	ST70	1	1	7	11	ybt 8; ICEKp9	195	-	0	-	0	-	0	-	0	-	wzi123	KL136	none	Very high	0.9899		O1v2	O1	none	Very high	0.9855		aac(3)-IIa.v1^;aac(6')-Ib-cr.v2;strA.v1^;strB.v1	-	-	qnrB1.v2^	-	-	-	-
Kp_2057	2057	Lisbon		RC1	2006	Klebsiella pneumoniae	strong	92	321301	776764	5494520	no	-	ST70	1	0	6	10	ybt 8; ICEKp9	195	-	0	-	0	-	0	-	0	-	wzi123	KL136	none	Very high	0.9899		O1v2	O1	none	Very high	0.9855		aac(3)-IIa.v1^;aac(6')-Ib-cr.v2;strA.v1^;strB.v1	-	-	qnrB1.v2^	-	-	-	-
Kp_2058	2058	Lisbon		RC1	2006	Klebsiella pneumoniae	strong	198	196792	523588	5935797	no	-	ST13	0	1	9	19	-	0	-	0	-	0	-	0	-	0	-	wzi40	KL3	none	Very high	0.9998		O1v2	O1	none	Very high	0.9874		aadA2;aadA^;aph3-Ia.v1;rmtB;strA.v1^;strB.v1	-	-	qnrB4	-	-	catII.2*	arr-3
Kp_KP1774	1774	Lisbon	Urine	RC1	2006	Klebsiella pneumoniae	strong	143	270158	642002	5563484	no	-	ST11	1	0	8	12	ybt 10; ICEKp4	26	-	0	-	0	-	0	-	0	-	wzi75	KL105	none	Perfect	1		O2v2	O2	none	Very high	0.9845		aac(6')-Ib-cr.v1^;aadA2^;aph3-Ia.v1^	-	-	qnrB4	-	mphA	catA1^;catB3.v2	arr-3
Kp1144	1144	Lisbon		RC3	2006	Klebsiella pneumoniae	strong	122	213996	468108	5512881	no	-	ST15	0	1	7	11	-	0	-	0	-	0	-	0	-	0	-	wzi24	KL24	?-	Good	1	KL24_13_wcuG	O1v1	O1	none	Very high	0.9851		aac(3)-IIa.v1^;strA.v1^;strB.v1	-	-	-	-	-	-	-
Kp1208	1208	Lisbon		RC1	2006	Klebsiella pneumoniae	strong	82	334947	1009456	5520079	no	-	ST35	1	0	1	1	ybt 9; ICEKp3	180	-	0	-	0	-	0	-	0	-	wzi37	KL22	none	Very high	0.9948		O1v1	O1	none	Very high	0.9811		-	-	-	-	-	-	-	-
Kp1209	1209	Lisbon		RC1	2006	Klebsiella pneumoniae	strong	75	380103	1344111	5519648	no	-	ST35	1	0	1	1	ybt 9; ICEKp3	180	-	0	-	0	-	0	-	0	-	wzi37	KL22	none	Very high	0.9948		O1v1	O1	none	Very high	0.9811		-	-	-	-	-	-	-	-
KpV3		Lisbon		RC1	2006	Klebsiella pneumoniae	strong	97	222671	710027	5433563	no	-	ST15	0	0	6	10	-	0	-	0	-	0	-	0	-	0	-	wzi19	KL19	*	High	0.9491		O1v2	O1	none	Perfect	1		aac(3)-Ia*;aadA;aadA2^;aph3-Ia.v1^;strA.v1;strB.v1	-	-	-	-	-	catA1^	-
6_HUC	NA	Centre		RC9	2007	Klebsiella pneumoniae	strong	142	222672	505862	5521695	no	-	ST15	1	2	7	10	ybt 9; ICEKp3	174-1LV	-	0	-	0	-	0	-	0	-	wzi93	KL112	none	Very high	0.9865		O1v1	O1	-	High	0.9851	O1/O2v1_06_wbbO	aac(3)-IIa.v1^;aadA*;strA.v1^;strB.v1	-	-	-	-	-	-	-
Kp_7_HUC		Centre		RC9	2007	Klebsiella pneumoniae	strong	76	355014	574515	5410693	no	-	ST231	1	2	6	9	ybt 9; ICEKp3	183-3LV	-	0	-	0	-	0	-	0	-	wzi104	KL51	-	High	0.994	KL51_14_wcoZ	O1v2	O1	none	Very high	0.9844		aac(6')-Ib'.v1*;aadA*;strA.v1^;strB.v1	-	-	-	-	-	-	-
2977	2977	Lisbon	Urine	RC2	2007	Klebsiella pneumoniae	strong	95	270060	466130	5545139	no	-	ST15	1	1	5	5	ybt 9; ICEKp3	174	-	0	-	0	-	0	-	0	-	wzi93	KL112	none	Very high	0.9865		O1v1	O1	none	Very high	0.9852		strA.v1^;strB.v1	-	-	-	-	-	-	-
2978	2978	Lisbon	Urine	RC1	2007	Klebsiella pneumoniae	strong	112	372225	810334	5488003	no	-	ST48	0	1	7	10	-	0	-	0	-	0	iro unknown	0	-	0	-	wzi62	KL62	-	High	0.9971	KL62_12	O1v1	O1	none	Very high	0.9787		aac(6')-Ib-cr.v2;aph3-Ia.v1^;strA.v1^;strB.v1	-	-	-	-	-	-	-
1668_HSAC	1668	Lisbon		RC1	2007	Klebsiella pneumoniae	strong	117	372225	723425	5518368	no	-	ST48	0	1	7	10	-	0	-	0	-	0	iro unknown	0	-	0	-	wzi62	KL62	-	High	0.9971	KL62_12	O1v1	O1	none	Very high	0.9787		aac(6')-Ib-cr.v2;aph3-Ia.v1^;strA.v1^;strB.v1	-	-	-	-	-	-	-
Kp_1664	1664	Lisbon		RC1	2007	Klebsiella pneumoniae	strong	93	281942	435870	5406925	no	-	ST45	1	0	1	1	ybt 10; ICEKp4	78	-	0	-	0	-	0	-	0	-	wzi101	KL24	none	Very high	0.9902		O2v1	O2	none	Very high	0.9876		-	-	-	-	-	-	-	-
Kp_1665	1665	Lisbon		RC1	2007	Klebsiella pneumoniae	strong	111	281942	435870	5573820	no	-	ST45	1	0	8	10	ybt 10; ICEKp4	78	-	0	-	0	-	0	-	0	-	wzi101	KL24	none	Very high	0.9902		O2v1	O2	none	Very high	0.9876		aac(6')-Ib-cr.v2^;aadA16*	-	-	qnrB4	-	-	catB3.v2	arr-3
Kp_1680	1680	Lisbon		RC3	2007	Klebsiella pneumoniae	strong	181	200205	573965	5925343	no	-	ST15	0	1	8	15	-	0	-	0	-	0	-	0	-	0	-	wzi24	KL24	none	Very high	0.9999		O1v1	O1	none	Very high	0.9851		aac(3)-IIa.v1^;aac(6')-Ib-cr.v2;aadA1.v1^;strA.v1^;strB.v1	-	-	-	-	-	catA1^	-
Kp_1684	1684	Lisbon		RC1	2007	Klebsiella pneumoniae	strong	81	372838	846578	5503769	no	-	ST70	1	1	7	11	ybt 8; ICEKp9	195	-	0	-	0	-	0	-	0	-	wzi123	KL136	none	Very high	0.99		O1v2	O1	none	Very high	0.9855		aac(3)-IIa.v1^;aac(6')-Ib-cr.v2;strA.v1^;strB.v1	-	-	qnrB1.v2^	-	-	-	-
Kp_1686	1686	Lisbon		RC1	2007	Klebsiella pneumoniae	strong	107	198414	472525	5398543	no	-	ST15	0	1	7	10	-	0	-	0	-	0	-	0	-	0	-	wzi24	KL24	?-	Good	0.9999	KL24_13_wcuG	O1v1	O1	none	Very high	0.9851		aac(3)-IIa.v1^;aadA*;strA.v1*;strB.v1*	-	-	-	-	-	catII.2*	-
Kp_1780	1780	Lisbon		RC1	2007	Klebsiella pneumoniae	strong	126	194082	465544	5467246	no	-	ST15	0	0	5	6	-	0	-	0	-	0	-	0	-	0	-	wzi24	KL24	?-	Good	0.9993	KL24_11_wcaJ,KL24_13_wcuG	O1v1	O1	none	Very high	0.9851		aac(3)-IIa.v1^;aadA*	-	-	-	-	-	catII.2*	-
Kp_1782	1782	Lisbon		RC3	2007	Klebsiella pneumoniae	strong	190	167270	465161	5915507	no	-	ST15	0	1	7	11	-	0	-	0	-	0	-	0	-	0	-	wzi24	KL24	-	High	0.9999	KL24_13_wcuG	O1v1	O1	none	Very high	0.9851		aac(3)-IIa.v1^;strA.v1^;strB.v1	-	-	-	-	-	-	-
Kp_1784	1784	Lisbon		RC3	2007	Klebsiella pneumoniae	strong	156	203019	472525	5670026	no	-	ST15	0	1	7	11	-	0	-	0	-	0	-	0	-	0	-	wzi24	KL24	-	High	0.9999	KL24_13_wcuG	O1v1	O1	none	Very high	0.9851		aac(3)-IIa.v1^;strA.v1^;strB.v1	-	-	-	-	-	-	-
Kp1264	1264	Lisbon		RC9	2007	Klebsiella pneumoniae	strong	124	349752	885810	5751843	no	-	ST14	1	0	3	4	ybt 10; ICEKp4	106-2LV	-	0	-	0	-	0	-	0	-	wzi2	KL2	none	Very high	0.9975		O1v1	O1	none	Very high	0.9999		strA.v1;strB.v1	-	-	-	-	-	-	-
Kp1454	1454	Lisbon		RC3	2007	Klebsiella pneumoniae	strong	189	220417	573961	5834126	no	-	ST15	0	1	7	11	-	0	-	0	-	0	-	0	-	0	-	wzi24	KL24	-	High	0.9998	KL24_13_wcuG	O1v1	O1	none	Very high	0.9851		aac(3)-IIa.v1^;strA.v1^;strB.v1	-	-	-	-	-	-	-
Kp1495	1495	Lisbon		RC1	2007	Klebsiella pneumoniae	strong	85	217134	684805	5326550	no	-	ST147	0	0	8	12	-	0	-	0	-	0	-	0	-	0	-	wzi64	KL64	none	Very high	1		O2v1	O2	none	Very high	0.9864		aac(3)-IIa.v1^;strA.v1*;strB.v1*	-	-	qnrS1	-	-	catII.2*;cmlA5	arr-2
Kp1507	1507	Lisbon		RC1	2007	Klebsiella pneumoniae	strong	172	355106	545772	5721871	no	-	ST133	1	1	7	13	ybt 16; ICEKp12	277-1LV	-	0	-	0	-	0	-	0	-	wzi180	KL116	?-	Good	0.9999	KL116_17_wcpG	O1v1	O1	none	Very high	0.9862		aac(3)-IIa.v1;aadA;strA.v1*;strB.v1*	-	-	-	-	-	catII.2*	-
KpV31		Lisbon		RC1	2007	Klebsiella pneumoniae	strong	102	349173	1226598	5603908	no	-	ST11	1	0	9	13	ybt 10; ICEKp4	26	-	0	-	0	-	0	-	0	-	wzi75	KL105	none	Perfect	1		O2v2	O2	none	Very high	0.9845		aac(6')-Ib-cr.v2^;aadA2^;aph3-Ia.v1^	-	-	qnrB4	-	mphA	catA1^;catB3.v2	arr-3
KpV7		Lisbon		RC1	2007	Klebsiella pneumoniae	strong	88	328754	1159381	5393381	no	-	ST11	1	0	7	9	ybt 10; ICEKp4	26	-	0	-	0	-	0	-	0	-	wzi75	KL105	none	Very high	1		O2v2	O2	none	Very high	0.9845		aac(6')-Ib-cr.v2^;aadA2	-	-	qnrB4	-	mphA	catB3.v2	arr-3
2979	2979	Lisbon	Urine	RC1	2008	Klebsiella pneumoniae	strong	141	220216	541913	5710964	no	-	ST15	0	1	4	4	-	0	-	0	-	0	-	0	-	0	-	wzi24	KL24	none	Very high	1		O1v1	O1	none	Very high	0.9851		aac(3)-IIa.v1^;aadA*	-	-	-	-	-	-	-
1885_HSAC	1885	Lisbon		RC1	2008	Klebsiella pneumoniae	strong	97	372348	810334	5459679	no	-	ST48	0	1	7	11	-	0	-	0	-	0	iro unknown	0	-	0	-	wzi62	KL62	-	High	0.9972	KL62_12	O1v1	O1	none	Very high	0.9787		aac(3)-IIa.v1^;aac(6')-Ib-cr.v2;aph3-Ia.v1^;strA.v1^;strB.v1	-	-	-	-	-	-	-
2268_HSAC	2268	Lisbon		RC1	2008	Klebsiella pneumoniae	strong	117	420079	933373	5527125	no	-	ST231	1	0	7	13	ybt 9; ICEKp3	183-2LV	-	0	-	0	-	0	-	0	-	wzi104	KL51	-	High	0.9941	KL51_14_wcoZ	O1v2	O1	none	Very high	0.9845		aac(3)-IId^;aadA16*;strA.v1*;strB.v1*	-	-	qnrB6^	-	-	catA1^;catII.2*	arr-3
Kp_1564	1564	Lisbon		RC1	2008	Klebsiella pneumoniae	strong	96	389378	685532	5633810	no	-	ST3661	0	0	1	1	-	0	-	0	-	0	-	0	-	0	-	wzi21	KL21	*	Very high	0.9852		O1v1	O1	none	Very high	0.98		-	-	fosA7*	-	-	-	-	-
Kp_1677	1677	Lisbon		RC1	2008	Klebsiella pneumoniae	strong	112	383335	865892	5633747	no	-	ST1037	0	1	7	15	-	0	-	0	-	0	-	0	-	0	-	-	KL27	none	Very high	0.9958		O2v2	O2	none	Very high	0.985		aac(3)-IIa.v1;aac(3)-IId^;aac(6')-Ib-cr.v2;aadA1.v1^;strA.v1^;strB.v1	-	-	-	-	-	catA1^	-
Kp_1788	1788	Lisbon		RC1	2008	Klebsiella pneumoniae	strong	104	383335	865892	5628032	no	-	ST1037	0	1	7	14	-	0	-	0	-	0	-	0	-	0	-	-	KL27	none	Very high	0.9958		O2v2	O2	none	Very high	0.985		aac(3)-IId^;aac(6')-Ib-cr.v2;aadA1.v1^;strA.v1^;strB.v1	-	-	-	-	-	catA1^	-
Kp_1883	1883	Lisbon		RC1	2008	Klebsiella pneumoniae	strong	134	239673	750273	5697120	no	-	ST15	0	1	5	5	-	0	-	0	-	0	-	0	-	0	-	wzi24	KL24	-	High	0.9998	KL24_13_wcuG	O1v1	O1	none	Very high	0.9852		aac(3)-IIa.v1^;aac(6')-Ib-cr.v2	-	-	-	-	-	-	-
Kp_1898	1898	Lisbon		RC2	2008	Klebsiella pneumoniae	strong	98	288822	715022	5566425	no	-	ST15	1	1	6	9	ybt 9; ICEKp3	174	-	0	-	0	-	0	-	0	-	wzi93	KL112	none	Very high	0.9865		O1v1	O1	none	Very high	0.9852		aac(3)-IIa.v1^;aac(6')-Ib-cr.v2;strA.v1^;strB.v1	-	-	-	-	-	-	-
Kp_2217	2217	Lisbon		RC1	2008	Klebsiella pneumoniae	strong	132	304739	628472	5520992	no	-	ST231	1	0	7	13	ybt 9; ICEKp3	183-2LV	-	0	-	0	-	0	-	0	-	wzi104	KL51	-	High	0.9941	KL51_14_wcoZ	O1v2	O1	none	Very high	0.9845		aac(3)-IId^;aadA16*;strA.v1*;strB.v1*	-	-	qnrB6^	-	-	catA1^;catII.2*	arr-3
Kp_2275	2275	Lisbon		RC1	2008	Klebsiella pneumoniae	strong	123	351003	933535	5527063	no	-	ST231	1	0	7	13	ybt 9; ICEKp3	183-2LV	-	0	-	0	-	0	-	0	-	wzi104	KL51	-	High	0.9941	KL51_14_wcoZ	O1v2	O1	none	Very high	0.9845		aac(3)-IId^;aadA16*;strA.v1*;strB.v1*	-	-	qnrB6^	-	-	catA1^;catII.2*	arr-3
Kp_2307	2307	Lisbon		RC1	2008	Klebsiella pneumoniae	strong	123	349752	805678	5726008	no	-	ST14	1	1	6	10	ybt 10; ICEKp4	106-1LV	-	0	-	0	-	0	-	0	-	wzi2	KL2	none	Very high	0.9975		O1v1	O1	none	Very high	0.9999		aac(3)-IIa.v1^;aadA*;strA.v1;strB.v1	-	-	qnrS1	-	-	-	-
Kp_2313	2313	Lisbon		RC2	2008	Klebsiella pneumoniae	strong	102	284344	472525	5566637	no	-	ST15	1	1	6	9	ybt 9; ICEKp3	174	-	0	-	0	-	0	-	0	-	wzi93	KL112	none	Very high	0.9865		O1v1	O1	none	Very high	0.9852		aac(3)-IIa.v1^;aac(6')-Ib-cr.v2;strA.v1^;strB.v1	-	-	-	-	-	-	-
Kp_2367	2367	Lisbon		RC1	2008	Klebsiella pneumoniae	strong	133	240028	616902	5553111	no	-	ST15	1	1	8	9	ybt 10; ICEKp4	97-4LV	-	0	-	0	-	0	-	0	-	wzi24	KL24	none	Perfect	1		O1v1	O1	none	Very high	0.9852		aac(3)-IIa.v1^;aac(6')-Ib-cr.v2;aadA1.v1^	-	-	-	-	-	catA1^	-
Kp_2369	2369	Lisbon		RC1	2008	Klebsiella pneumoniae	strong	155	315852	523588	5894670	no	-	ST13	0	0	8	17	-	0	-	0	-	0	-	0	-	0	-	wzi40	KL3	none	Very high	0.9998		O1v2	O1	none	Very high	0.9874		aac(6')-Ib-cr.v1^;aadA2;aadA^;aph3-Ia.v1;rmtB;strA.v1^;strB.v1	-	-	qnrB4	-	-	catII.2*	arr-3
Kp_2381	2381	Lisbon		RC1	2008	Klebsiella pneumoniae	strong	137	203767	616902	5552380	no	-	ST15	1	1	8	10	ybt 10; ICEKp4	97-4LV	-	0	-	0	-	0	-	0	-	wzi24	KL24	none	Very high	1		O1v1	O1	none	Very high	0.9852		aac(3)-IIa.v1^;aac(6')-Ib-cr.v2;aadA1.v1^	-	-	-	-	-	catA1^	-
Kp_2423	2423	Lisbon		RC1	2008	Klebsiella pneumoniae	strong	173	224202	510793	5681941	no	-	ST2375-2LV	0	1	4	7	-	0	-	0	-	0	-	0	-	0	-	wzi23	KL14	?-	Good	0.9968	KL14_19_manC,KL14_20_manB	O3b	O3b	?-	Good	0.9924	O3b_01_manC,O3b_02_manB	aac(3)-IIa.v1;aac(6')-Ib3^	-	-	-	-	-	-	-
Kp_KP1897	1897	Lisbon	Blood	RC1	2008	Klebsiella pneumoniae	strong	112	420079	933535	5528025	no	-	ST231	1	0	7	13	ybt 9; ICEKp3	183-2LV	-	0	-	0	-	0	-	0	-	wzi104	KL51	-	High	0.9941	KL51_14_wcoZ	O1v2	O1	none	Very high	0.9845		aac(3)-IId^;aadA16*;strA.v1*;strB.v1*	-	-	qnrB6^	-	-	catA1^;catII.2*	arr-3
Kp_KP2270	2270	Lisbon	Blood	RC1	2008	Klebsiella pneumoniae	strong	90	348310	784048	5367728	no	-	ST48	0	1	7	11	-	0	-	0	-	0	iro unknown	0	-	0	-	wzi62	KL62	-	High	0.9971	KL62_12	O1v1	O1	none	Very high	0.9787		aac(3)-IIa.v1^;aac(6')-Ib-cr.v2;aph3-Ia.v1^;strA.v1^;strB.v1	-	-	-	-	-	-	-
Kp1528	1528	Lisbon		RC1	2008	Klebsiella pneumoniae	strong	146	207766	501576	5671757	no	-	ST39	0	1	7	15	-	0	-	0	-	0	-	0	-	0	-	wzi83	KL23	none	Very high	0.9991		O1v2	O1	?-	Good	0.985	O1/O2v2_04_glf,O1/O2v2_09_gmlB	aac(3)-IIa.v1;aac(3)-IId^;aac(6')-Ib3^;strA.v1*;strB.v1*	-	-	-	-	-	catII.2*	-
Kp1675	1675	Lisbon		RC1	2008	Klebsiella pneumoniae	strong	98	444206	810334	5465265	no	-	ST48	0	1	7	11	-	0	-	0	-	0	iro unknown	0	-	0	-	wzi62	KL62	-	High	0.9972	KL62_12	O1v1	O1	none	Very high	0.9787		aac(3)-IIa.v1^;aac(6')-Ib-cr.v2;aph3-Ia.v1^;strA.v1^;strB.v1	-	-	-	-	-	-	-
Kp1990	1990	Lisbon		RC1	2008	Klebsiella pneumoniae	strong	77	376163	1271685	5684506	no	-	ST29	1	1	4	7	ybt 16; ICEKp12	277-4LV	-	0	-	0	-	0	-	0	-	wzi236	KL10	none	Very high	0.9956		O1v2	O1	none	Very high	0.9941		aac(3)-IIa.v1;aac(6')-Ib3^	-	-	-	-	-	-	-
Kp2162	2162	Lisbon		RC1	2008	Klebsiella pneumoniae	strong	98	426633	1038354	5525204	no	-	ST336	1	1	7	11	ybt 15; ICEKp11	230-3LV	-	0	-	0	-	0	-	0	-	wzi150	KL107	?-	None	0.8537	KL107_05_wzb,KL107_06_wzc,KL107_07_wbaP,KL107_08,KL107_09,KL107_10,KL107_12,KL107_13	OL101	OL101	?-*	Good	0.9188	OL101_01_rfbB,OL101_02_rfbA	aac(3)-IIa.v1^;aac(6')-Ib-cr.v2;strA.v1^;strB.v1	-	-	qnrB1.v2^	-	mphA	-	-
Kp2169	2169	Lisbon		RC1	2008	Klebsiella pneumoniae	strong	146	194079	456912	5612933	no	-	ST15	0	1	6	9	-	0	-	0	-	0	-	0	-	0	-	wzi24	KL24	?-	Good	0.9999	KL24_13_wcuG	O1v1	O1	none	Very high	0.9851		aac(3)-IIa.v1^;aadA*;strB.v1	-	-	-	-	-	-	-
Kp2200	2200	Lisbon		RC1	2008	Klebsiella pneumoniae	strong	99	426491	1038529	5527985	no	-	ST336	1	1	7	11	ybt 15; ICEKp11	230-3LV	-	0	-	0	-	0	-	0	-	wzi150	KL107	?-	None	0.8534	KL107_05_wzb,KL107_06_wzc,KL107_07_wbaP,KL107_08,KL107_09,KL107_10,KL107_12,KL107_13	OL101	OL101	?-*	Good	0.9185	OL101_01_rfbB,OL101_02_rfbA	aac(3)-IIa.v1^;aac(6')-Ib-cr.v2;strA.v1^;strB.v1	-	-	qnrB1.v2^	-	mphA	-	-
Kp2224	2224	Lisbon		RC1	2008	Klebsiella pneumoniae	strong	114	400405	846578	5361807	no	-	ST2176	0	1	8	10	-	0	-	0	-	0	-	0	-	0	-	-	KL151	none	Very high	0.9922		O3b	O3b	none	Very high	0.9929		aac(3)-IId^;strA.v1;strB.v1	-	-	qnrS1	-	-	catA1*	-
Kp2334	2334	Lisbon		RC1	2008	Klebsiella pneumoniae	strong	168	127161	414111	5438429	no	-	ST20	0	1	5	10	-	0	-	0	-	0	-	0	-	0	-	wzi84	KL28	?	Good	0.9916		O1v2	O1	none	Very high	0.9839		aac(3)-IIa.v1;aac(6')-Ib'.v1;aadA*;ant(2'')-Ia*	-	-	-	-	-	-	-
Kp2447	2447	Lisbon		RC1	2008	Klebsiella pneumoniae	strong	183	232582	509585	5407143	no	-	ST730	0	1	7	11	-	0	-	0	-	0	-	0	-	0	-	wzi356	KL117	?	Good	0.9957		O1v2	O1	none	Very high	0.9834		aac(3)-IIa.v1^;aac(6')-Ib-cr.v2;strA.v1^;strB.v1	-	-	qnrB1.v2^	-	-	-	-
Kp2454	2454	Lisbon		RC1	2008	Klebsiella pneumoniae	strong	89	420079	933192	5335156	no	-	ST231	1	0	7	13	ybt 9; ICEKp3	183-2LV	-	0	-	0	-	0	-	0	-	wzi104	KL51	-	High	0.9941	KL51_14_wcoZ	O1v2	O1	none	Very high	0.9845		aac(3)-IId^;aadA*;aadA16*;strA.v1*;strB.v1*	-	-	qnrB6^	-	-	catII.2*	arr-3
KpV13		Lisbon		RC3	2008	Klebsiella pneumoniae	strong	118	198604	472276	5726171	no	-	ST15	0	0	6	11	-	0	-	0	-	0	-	0	-	0	-	wzi24	KL24	?-	Good	0.9999	KL24_13_wcuG	O1v1	O1	none	Very high	0.9851		aac(6')-Ib-cr.v2;aadA1.v1^;strA.v1^;strB.v1	-	-	-	-	-	-	-
KpV15		Lisbon		RC1	2008	Klebsiella pneumoniae	strong	95	288822	703511	5432575	no	-	ST15	0	1	8	9	-	0	-	0	-	0	-	0	-	0	-	wzi24	KL24	none	Very high	1		O1v1	O1	none	Very high	0.9851		aadA^;aph(4)-Ia	-	-	-	-	mphA	cmlA1*	-
KpV17		Lisbon		RC3	2008	Klebsiella pneumoniae	strong	113	211972	472527	5720218	no	-	ST15	0	1	7	11	-	0	-	0	-	0	-	0	-	0	-	wzi24	KL24	-	High	0.9998	KL24_13_wcuG	O1v1	O1	none	Very high	0.985		aac(6')-Ib-cr.v2;aadA1.v1^;strA.v1^;strB.v1	-	-	-	-	-	-	-
KpV18		Lisbon		RC3	2008	Klebsiella pneumoniae	strong	117	211971	472526	5719621	no	-	ST15	0	1	7	11	-	0	-	0	-	0	-	0	-	0	-	wzi24	KL24	-	High	0.9998	KL24_13_wcuG	O1v1	O1	none	Very high	0.9851		aac(6')-Ib-cr.v2;aadA1.v1^;strA.v1^;strB.v1	-	-	-	-	-	-	-
KpV20		Lisbon		RC3	2008	Klebsiella pneumoniae	strong	127	222671	472525	5605314	no	-	ST15	0	1	8	13	-	0	-	0	-	0	-	0	-	0	-	wzi24	KL24	-	High	0.9999	KL24_13_wcuG	O1v1	O1	none	Very high	0.9851		aac(3)-IIa.v1^;strA.v1^;strB.v1	-	-	-	-	-	CatB4.v1?;catII.2*	-
KpV26		Lisbon		RC3	2008	Klebsiella pneumoniae	strong	129	222671	472525	5605324	no	-	ST15	0	1	8	13	-	0	-	0	-	0	-	0	-	0	-	wzi24	KL24	-	High	0.9999	KL24_13_wcuG	O1v1	O1	none	Very high	0.9851		aac(3)-IIa.v1^;strA.v1^;strB.v1	-	-	-	-	-	CatB4.v1?;catII.2*	-
KpV27		Lisbon		RC1	2008	Klebsiella pneumoniae	strong	96	211972	472529	5491986	no	-	ST15	0	1	3	2	-	0	-	0	-	0	-	0	-	0	-	wzi24	KL24	-	High	0.9997	KL24_08_wcuC,KL24_13_wcuG	O1v1	O1	none	Very high	0.9851		aac(3)-IIa.v1^	-	-	-	-	-	-	-
2911	2911	Lisbon	Blood	RC2	2009	Klebsiella pneumoniae	strong	108	284344	466548	5615323	no	-	ST15	1	1	6	9	ybt 9; ICEKp3	174	-	0	-	0	-	0	-	0	-	wzi93	KL112	none	Very high	0.9865		O1v1	O1	?-	Good	0.9853	O1/O2v1_04_glf	aac(3)-IIa.v1^;aac(6')-Ib-cr.v2;strA.v1^;strB.v1	-	-	-	-	-	-	-
2912	2912	Lisbon	Catheter	RC2	2009	Klebsiella pneumoniae	strong	112	240028	429086	5614001	no	-	ST15	1	1	6	9	ybt 9; ICEKp3	174	-	0	-	0	-	0	-	0	-	wzi93	KL112	none	Very high	0.9865		O1v1	O1	?-	Good	0.9853	O1/O2v1_04_glf	aac(3)-IIa.v1^;aac(6')-Ib-cr.v2;strA.v1^;strB.v1	-	-	-	-	-	-	-
2913	2913	Lisbon	Blood	RC2	2009	Klebsiella pneumoniae	strong	108	284344	466548	5615365	no	-	ST15	1	1	6	9	ybt 9; ICEKp3	174	-	0	-	0	-	0	-	0	-	wzi93	KL112	none	Very high	0.9865		O1v1	O1	?-	Good	0.9853	O1/O2v1_04_glf	aac(3)-IIa.v1^;aac(6')-Ib-cr.v2;strA.v1^;strB.v1	-	-	-	-	-	-	-
2919	2919	Lisbon	0	RC2	2009	Klebsiella pneumoniae	strong	113	260085	464743	5614802	no	-	ST15	1	1	6	9	ybt 9; ICEKp3	174	-	0	-	0	-	0	-	0	-	wzi93	KL112	none	Very high	0.9865		O1v1	O1	?-	Good	0.9853	O1/O2v1_04_glf	aac(3)-IIa.v1^;aac(6')-Ib-cr.v2;strA.v1^;strB.v1	-	-	-	-	-	-	-
2920	2920	Lisbon	Urethral Exsudate	RC2	2009	Klebsiella pneumoniae	strong	116	222672	429086	5617093	no	-	ST15	1	1	6	9	ybt 9; ICEKp3	174	-	0	-	0	-	0	-	0	-	wzi93	KL112	none	Very high	0.9865		O1v1	O1	?-	Good	0.9853	O1/O2v1_04_glf	aac(3)-IIa.v1^;aac(6')-Ib-cr.v2;strA.v1^;strB.v1	-	-	-	-	-	-	-
2922	2922	Lisbon	Nasal exsudate	RC2	2009	Klebsiella pneumoniae	strong	116	203789	466394	5616342	no	-	ST15	1	1	7	9	ybt 9; ICEKp3	174	-	0	-	0	-	0	-	0	-	wzi93	KL112	none	Very high	0.9865		O1v1	O1	?-	Good	0.9853	O1/O2v1_04_glf	aac(3)-IIa.v1^;aac(6')-Ib-cr.v2;strA.v1^;strB.v1	-	-	-	-	-	-	-
2927	2927	Lisbon	Urine	RC2	2009	Klebsiella pneumoniae	strong	102	284344	505862	5560005	no	-	ST15	1	1	6	9	ybt 9; ICEKp3	174	-	0	-	0	-	0	-	0	-	wzi93	KL112	none	Very high	0.9865		O1v1	O1	none	Very high	0.9852		aac(3)-IIa.v1^;aac(6')-Ib-cr.v2;strA.v1^;strB.v1	-	-	-	-	-	-	-
2980	2980	Lisbon	Sputum	RC3	2009	Klebsiella pneumoniae	strong	192	198840	541913	5946371	no	-	ST15	0	1	8	10	-	0	-	0	-	0	-	0	-	0	-	wzi24	KL24	none	Very high	1		O1v1	O1	none	Very high	0.9851		aac(3)-IIa.v1^;strB.v1*	-	-	-	-	-	catII.2*	-
2981	2981	Lisbon	Urine	RC1	2009	Klebsiella pneumoniae	strong	119	200290	361802	5367878	no	-	ST15	0	1	6	6	-	0	-	0	-	0	-	0	-	0	-	wzi24	KL24	-	High	0.9999	KL24_13_wcuG	O1v1	O1	?	Good	0.9851		aac(3)-IIa.v1^;aadA*	-	-	-	-	-	catII.2*	-
2982	2982	Lisbon	Urine	RC1	2009	Klebsiella pneumoniae	strong	112	260436	504924	5555013	no	-	ST15	0	1	7	10	-	0	-	0	-	0	-	0	-	0	-	wzi24	KL24	none	Very high	0.9999		O1v1	O1	none	Very high	0.9852		aac(3)-IV;aadA2;aadA^;aph(4)-Ia;aph3-Ia.v1^	-	-	-	-	-	cmlA1*	-
2985	2985	Lisbon	Urine	RC1	2009	Klebsiella pneumoniae	strong	76	348310	850850	5342541	no	-	ST48	0	1	6	8	-	0	-	0	-	0	-	0	-	0	-	wzi62	KL62	-	High	0.9971	KL62_12	O1v1	O1	?-	Good	0.9787	O1/O2v1_01_wzm	aac(3)-IIa.v1^;aac(6')-Ib-cr.v2;strA.v1^;strB.v1	-	-	-	-	-	-	-
2987	2987	Lisbon	Pus	RC2	2009	Klebsiella pneumoniae	strong	98	275269	505862	5560837	no	-	ST15	1	1	6	9	ybt 9; ICEKp3	174	-	0	-	0	-	0	-	0	-	wzi93	KL112	none	Very high	0.9865		O1v1	O1	none	Very high	0.9852		aac(3)-IIa.v1^;aac(6')-Ib-cr.v2;strA.v1^;strB.v1	-	-	-	-	-	-	-
3825	3825	Lisbon	Urine	RC9	2009	Klebsiella pneumoniae	strong	263	119348	524333	5600163	no	-	ST1138	0	2	5	9	-	0	-	0	-	0	-	0	-	0	-	-	KL106	?-+*	None	0.9003	KL106_05_wzb,KL106_06_wzc,KL106_07_wzy,KL106_08,KL106_09,KL106_10_wecB,KL106_11_wzx,KL106_15_rfbp,KL106_17	O1v2	O1	none	Very high	0.9854		aac(6')-Ib'.v1*;aadA*;strA.v1^;strB.v1	-	-	-	-	-	-	-
3826	3826	Lisbon		RC9	2009	Klebsiella pneumoniae	strong	204	148007	514125	5542310	no	-	ST1138	0	2	5	9	-	0	-	0	-	0	-	0	-	0	-	-	KL143	?-	None	0.9918	KL143_14,KL143_15_wzx,KL143_16_wcsW,KL143_17	O1v2	O1	none	Very high	0.9854		aac(6')-Ib'.v1*;aadA*;strA.v1^;strB.v1	-	-	-	-	-	-	-
3827	3827	Lisbon	Urine	RC9	2009	Klebsiella pneumoniae	strong	247	140288	386689	5494348	no	-	ST960	0	2	5	6	-	0	-	0	-	0	-	0	-	0	-	wzi236	KL10	none	Very high	0.9957		O2v2	O2	none	Very high	0.9941		strA.v1^;strB.v1	-	-	-	-	-	-	-
2915_HSAMS	2915	Lisbon		RC2	2009	Klebsiella pneumoniae	strong	108	222672	466394	5615459	no	-	ST15	1	1	7	9	ybt 9; ICEKp3	174	-	0	-	0	-	0	-	0	-	wzi93	KL112	none	Very high	0.9865		O1v1	O1	?-	Good	0.9853	O1/O2v1_04_glf	aac(3)-IIa.v1^;aac(6')-Ib-cr.v2;strA.v1^;strB.v1	-	-	-	-	-	-	-
2917_HSAMS	2917	Lisbon		RC2	2009	Klebsiella pneumoniae	strong	111	209156	429086	5618522	no	-	ST15	1	1	6	9	ybt 9; ICEKp3	174	-	0	-	0	-	0	-	0	-	wzi93	KL112	none	Very high	0.9865		O1v1	O1	?-	Good	0.9853	O1/O2v1_04_glf	aac(3)-IIa.v1^;aac(6')-Ib-cr.v2;strA.v1^;strB.v1	-	-	-	-	-	-	-
2918_HSAMS	2918	Lisbon		RC2	2009	Klebsiella pneumoniae	strong	108	260085	464472	5615815	no	-	ST15	1	1	6	9	ybt 9; ICEKp3	174	-	0	-	0	-	0	-	0	-	wzi93	KL112	none	Very high	0.9865		O1v1	O1	?-	Good	0.9853	O1/O2v1_04_glf	aac(3)-IIa.v1^;aac(6')-Ib-cr.v2;strA.v1^;strB.v1	-	-	-	-	-	-	-
2921_HSAMS	2921	Lisbon		RC2	2009	Klebsiella pneumoniae	strong	112	260085	464472	5614754	no	-	ST15	1	1	6	9	ybt 9; ICEKp3	174	-	0	-	0	-	0	-	0	-	wzi93	KL112	none	Very high	0.9865		O1v1	O1	?-	Good	0.9853	O1/O2v1_04_glf	aac(3)-IIa.v1^;aac(6')-Ib-cr.v2;strA.v1^;strB.v1	-	-	-	-	-	-	-
2923_HSAMS	2923	Lisbon		RC2	2009	Klebsiella pneumoniae	strong	117	222672	429086	5581841	no	-	ST15	1	1	6	9	ybt 9; ICEKp3	174	-	0	-	0	-	0	-	0	-	wzi93	KL112	none	Very high	0.9865		O1v1	O1	?-	Good	0.9853	O1/O2v1_04_glf	aac(3)-IIa.v1^;aac(6')-Ib-cr.v2;strA.v1^;strB.v1	-	-	-	-	-	-	-
2924_HSAMS	2924	Lisbon		RC2	2009	Klebsiella pneumoniae	strong	113	222672	429086	5617007	no	-	ST15	1	1	6	9	ybt 9; ICEKp3	174	-	0	-	0	-	0	-	0	-	wzi93	KL112	none	Very high	0.9865		O1v1	O1	?-	Good	0.9853	O1/O2v1_04_glf	aac(3)-IIa.v1^;aac(6')-Ib-cr.v2;strA.v1^;strB.v1	-	-	-	-	-	-	-
2925_HSAMS	2925	Lisbon		RC2	2009	Klebsiella pneumoniae	strong	96	288822	505862	5560026	no	-	ST15	1	1	6	9	ybt 9; ICEKp3	174	-	0	-	0	-	0	-	0	-	wzi93	KL112	none	Very high	0.9865		O1v1	O1	none	Very high	0.9852		aac(3)-IIa.v1^;aac(6')-Ib-cr.v2;strA.v1^;strB.v1	-	-	-	-	-	-	-
2926_HSAMS	2926	Lisbon		RC2	2009	Klebsiella pneumoniae	strong	113	222672	429086	5586267	no	-	ST15	1	1	6	9	ybt 9; ICEKp3	174	-	0	-	0	-	0	-	0	-	wzi93	KL112	none	Very high	0.9865		O1v1	O1	?-	Good	0.9853	O1/O2v1_04_glf	aac(3)-IIa.v1^;aac(6')-Ib-cr.v2;strA.v1^;strB.v1	-	-	-	-	-	-	-
2983_HSAMS	2983	Lisbon		RC1	2009	Klebsiella pneumoniae	strong	69	587080	810334	5305698	no	-	ST48	0	1	6	8	-	0	-	0	-	0	-	0	-	0	-	wzi62	KL62	-	High	0.9971	KL62_12	O1v1	O1	none	Very high	0.9787		aac(3)-IIa.v1^;aac(6')-Ib-cr.v2;strA.v1^;strB.v1	-	-	-	-	-	-	-
2988_HSAMS	2988	Lisbon		RC1	2009	Klebsiella pneumoniae	strong	84	431306	708624	5388334	no	-	ST147	0	0	4	4	-	0	-	0	-	0	-	0	-	0	-	wzi64	KL64	none	Very high	1		O2v1	O2	?-	Good	0.9861	O1/O2v1_07_kfoC	aac(3)-IIa.v1;aph3-Ia.v1*?	-	-	-	-	-	-	-
2989_HSAMS	2989	Lisbon		RC1	2009	Klebsiella pneumoniae	strong	84	431307	708624	5388164	no	-	ST147	0	0	4	4	-	0	-	0	-	0	-	0	-	0	-	wzi64	KL64	none	Very high	1		O2v1	O2	?-	Good	0.9861	O1/O2v1_07_kfoC	aac(3)-IIa.v1;aph3-Ia.v1*?	-	-	-	-	-	-	-
Kp2463	2463	Lisbon		RC1	2009	Klebsiella pneumoniae	strong	81	359098	1182004	5478072	no	-	ST218	0	1	8	16	-	0	-	0	-	0	-	0	-	0	-	wzi77	KL57	none	Very high	0.988		O2v2	O2	none	Very high	0.9866		aac(3)-IIa.v1^;aac(6')-Ib-cr.v2;aadA2;strA.v1^;strB.v1	-	-	qnrB1.v2^	-	-	catII.2*	-
Kp2476	2476	Lisbon		RC1	2009	Klebsiella pneumoniae	strong	133	370633	809911	5492035	no	-	ST13	0	0	3	3	-	0	-	0	-	0	-	0	-	0	-	wzi274	KL30	none	Very high	0.9913		O1v1	O1	none	Very high	0.999		ant(2'')-Ia*	-	-	-	-	-	-	-
Kp2497	2497	Lisbon		RC1	2009	Klebsiella pneumoniae	strong	59	359041	572406	5295006	no	-	ST134	0	0	0	0	-	0	-	0	-	0	-	0	-	0	-	wzi168	KL25	-	High	0.9826	KL25_09_wfeD	O5	O5	*	High	0.9418		-	-	-	-	-	-	-	-
Kp2564	2564	Lisbon		RC9	2009	Klebsiella pneumoniae	strong	165	293338	1026207	5668979	no	-	ST11	0	2	6	7	-	0	-	0	-	0	-	0	-	0	-	wzi385	KL111	?	Good	0.9961		O3b	O3b	none	Very high	0.9874		aadA*;strA.v1^;strB.v1	-	-	-	-	-	-	-
Kp2568	2568	Lisbon		RC1	2009	Klebsiella pneumoniae	strong	95	426491	1038529	5498295	no	-	ST336	1	1	6	10	ybt 15; ICEKp11	230-3LV	-	0	-	0	-	0	-	0	-	wzi150	KL107	?-	None	0.8536	KL107_05_wzb,KL107_06_wzc,KL107_07_wbaP,KL107_08,KL107_09,KL107_10,KL107_12,KL107_13	OL101	OL101	?-*	Good	0.9184	OL101_01_rfbB,OL101_02_rfbA	aac(3)-IIa.v1^;aac(6')-Ib-cr.v2;strA.v1^;strB.v1	-	-	qnrB1.v2^	-	-	-	-
Kp2587	2587	Lisbon		RC1	2009	Klebsiella pneumoniae	strong	91	426633	1038354	5487513	no	-	ST336	1	1	6	7	ybt 15; ICEKp11	230-3LV	-	0	-	0	-	0	-	0	-	wzi150	KL107	?-	None	0.8538	KL107_05_wzb,KL107_06_wzc,KL107_07_wbaP,KL107_08,KL107_09,KL107_10,KL107_12,KL107_13	OL101	OL101	?-*	Good	0.9188	OL101_01_rfbB,OL101_02_rfbA	strA.v1^;strB.v1	-	-	qnrB1.v2^	-	-	-	-
Kp2605	2605	Lisbon		RC1	2009	Klebsiella pneumoniae	strong	100	426633	1038354	5529981	no	-	ST336	1	1	7	11	ybt 15; ICEKp11	230-3LV	-	0	-	0	-	0	-	0	-	wzi150	KL107	?-	None	0.8537	KL107_05_wzb,KL107_06_wzc,KL107_07_wbaP,KL107_08,KL107_09,KL107_10,KL107_12,KL107_13	OL101	OL101	?-*	Good	0.9187	OL101_01_rfbB,OL101_02_rfbA	aac(3)-IIa.v1^;aac(6')-Ib-cr.v2;strA.v1^;strB.v1	-	-	qnrB1.v2^	-	mphA	-	-
Kp2606	2606	Lisbon		RC1	2009	Klebsiella pneumoniae	strong	99	426633	1038529	5527803	no	-	ST336	1	1	7	11	ybt 15; ICEKp11	230-3LV	-	0	-	0	-	0	-	0	-	wzi150	KL107	?-	None	0.8538	KL107_05_wzb,KL107_06_wzc,KL107_07_wbaP,KL107_08,KL107_09,KL107_10,KL107_12,KL107_13	OL101	OL101	?-*	Good	0.9188	OL101_01_rfbB,OL101_02_rfbA	aac(3)-IIa.v1^;aac(6')-Ib-cr.v2;strA.v1^;strB.v1	-	-	qnrB1.v2^	-	mphA	-	-
Kp2645	2645	Lisbon		RC1	2009	Klebsiella pneumoniae	strong	113	267875	414364	5503976	no	-	ST13	0	1	8	11	-	0	-	0	-	0	-	0	-	0	-	wzi40	KL3	none	Very high	0.9997		O1v2	O1	none	Very high	0.9874		aac(6')-Ib-cr.v2;strA.v1^;strB.v1	-	-	qnrB1.v2^	-	-	catA1^	-
Kp2651	2651	Lisbon		RC1	2009	Klebsiella pneumoniae	strong	100	426350	1038529	5529160	no	-	ST336	1	1	7	11	ybt 15; ICEKp11	230-3LV	-	0	-	0	-	0	-	0	-	wzi150	KL107	?-	None	0.8535	KL107_05_wzb,KL107_06_wzc,KL107_07_wbaP,KL107_08,KL107_09,KL107_10,KL107_12,KL107_13	OL101	OL101	?-*	Good	0.9185	OL101_01_rfbB,OL101_02_rfbA	aac(3)-IIa.v1^;aac(6')-Ib-cr.v2;strA.v1^;strB.v1	-	-	qnrB1.v2^	-	mphA	-	-
Kp2705	2705	Lisbon		RC1	2009	Klebsiella pneumoniae	strong	87	419970	933373	5440017	no	-	ST231	1	0	7	13	ybt 9; ICEKp3	183-2LV	-	0	-	0	-	0	-	0	-	wzi104	KL51	-	High	0.9941	KL51_14_wcoZ	O1v2	O1	none	Very high	0.9845		aac(3)-IId^;aadA*;aadA16*;strA.v1*;strB.v1*	-	-	qnrB6^	-	-	catII.2*	arr-3
Kp2741	2741	Lisbon		RC1	2009	Klebsiella pneumoniae	strong	98	420079	933373	5402127	no	-	ST231	1	0	7	13	ybt 9; ICEKp3	183-2LV	-	0	-	0	-	0	-	0	-	wzi104	KL51	-	High	0.9941	KL51_14_wcoZ	O1v2	O1	none	Very high	0.9845		aac(3)-IId^;aadA*;aadA16*;strA.v1*;strB.v1*	-	-	qnrB6^	-	-	catII.2*	arr-3
Kp2786	2786	Lisbon		RC1	2009	Klebsiella pneumoniae	strong	99	271093	699747	5336805	no	-	ST152	0	1	9	18	-	0	-	0	-	0	-	0	-	0	-	wzi110	KL149	none	Very high	0.9998		O4	O4	none	Very high	0.9971		aac(3)-IIa.v1;aac(6')-Ib-cr.v2;aadA*;aadA16*;aph3-Ia.v1^;strA.v1*;strB.v1*	-	-	qnrB6^	-	ereA2*	catA1^;cmlA5	arr-3
Kp2864	2864	Lisbon		RC1	2009	Klebsiella pneumoniae	strong	68	427846	1459514	5508116	no	-	ST1801	0	1	7	11	-	0	-	0	-	0	-	0	-	0	-	wzi433	KL35	none	Very high	0.9933		O1v1	O1	none	Very high	0.9817		aac(3)-IIa.v1^;aac(6')-Ib-cr.v2;strA.v1^;strB.v1	-	-	qnrB1.v2^	-	-	-	-
Kp2895	2895	Lisbon		RC9	2009	Klebsiella pneumoniae	strong	147	275076	781482	5542441	no	-	ST726	0	2	9	15	-	0	-	0	-	0	-	0	-	0	-	wzi14	KL14	?-	Good	0.9992	KL14_19_manC,KL14_20_manB	O3b	O3b	?-	Good	0.9925	O3b_01_manC,O3b_02_manB	aac(3)-IId^;aac(6')-Ib-cr.v2;aph3-Ia.v1^;strA.v1;strB.v1	-	-	-	-	-	catA1*;catB3.v2	arr-3
KpV11		Lisbon		RC1	2009	Klebsiella pneumoniae	strong	78	319067	518272	5320683	no	-	ST37	0	0	6	6	-	0	-	0	-	0	-	0	-	0	-	wzi50	KL15	none	Very high	0.9974		O4	O4	none	Very high	0.9967		strA.v1;strB.v1	-	-	-	-	-	floR.v2*	-
2928	2928	Lisbon	Urine	RC2	2010	Klebsiella pneumoniae	strong	129	240030	505863	5677677	no	-	ST15	1	1	6	9	ybt 9; ICEKp3	174	-	0	-	0	-	0	-	0	-	wzi93	KL112	none	Very high	0.9865		O1v1	O1	none	Very high	0.9852		aac(3)-IIa.v1^;aac(6')-Ib-cr.v2;strA.v1^;strB.v1	-	-	-	-	-	-	-
2929	2929	Lisbon	Nasal exsudate	RC2	2010	Klebsiella pneumoniae	strong	117	222672	429086	5590208	no	-	ST15	1	1	6	9	ybt 9; ICEKp3	174	-	0	-	0	-	0	-	0	-	wzi93	KL112	none	Very high	0.9865		O1v1	O1	?-	Good	0.9853	O1/O2v1_04_glf	aac(3)-IIa.v1^;aac(6')-Ib-cr.v2;strA.v1^;strB.v1	-	-	-	-	-	-	-
2930	2930	Lisbon	Urine	RC2	2010	Klebsiella pneumoniae	strong	90	275269	505863	5537631	no	-	ST15	1	1	5	5	ybt 9; ICEKp3	174	-	0	-	0	-	0	-	0	-	wzi93	KL112	none	Very high	0.9865		O1v1	O1	none	Very high	0.9851		strA.v1^;strB.v1	-	-	-	-	-	-	-
2931	2931	Lisbon	Urine	RC2	2010	Klebsiella pneumoniae	strong	103	284344	505862	5561309	no	-	ST15	1	1	6	9	ybt 9; ICEKp3	174	-	0	-	0	-	0	-	0	-	wzi93	KL112	none	Very high	0.9865		O1v1	O1	none	Very high	0.9852		aac(3)-IIa.v1^;aac(6')-Ib-cr.v2;strA.v1^;strB.v1	-	-	-	-	-	-	-
2954	2954	Lisbon	Urine	RC9	2010	Klebsiella pneumoniae	strong	130	349752	885810	5777613	no	-	ST14	1	2	6	8	ybt 10; ICEKp4	106-2LV	-	0	-	0	-	0	-	0	-	wzi2	KL2	none	Very high	0.9975		O1v1	O1	none	Very high	0.9999		aadA*;strA.v1^;strB.v1	-	-	-	-	-	-	-
2955	2955	Lisbon	SB	RC9	2010	Klebsiella pneumoniae	strong	124	349752	885810	5735575	no	-	ST14	1	2	6	8	ybt 10; ICEKp4	106-1LV	-	0	-	0	-	0	-	0	-	wzi2	KL2	none	Very high	0.9975		O1v1	O1	none	Very high	0.9999		aadA*;strA.v1^;strB.v1	-	-	-	-	-	-	-
2990	2990	Lisbon	Blood	RC2	2010	Klebsiella pneumoniae	strong	104	284344	505862	5561411	no	-	ST15	1	1	6	9	ybt 9; ICEKp3	174	-	0	-	0	-	0	-	0	-	wzi93	KL112	none	Very high	0.9865		O1v1	O1	none	Very high	0.9852		aac(3)-IIa.v1^;aac(6')-Ib-cr.v2;strA.v1^;strB.v1	-	-	-	-	-	-	-
2991	2991	Lisbon	Urine	RC2	2010	Klebsiella pneumoniae	strong	115	240030	429086	5617400	no	-	ST15	1	1	6	9	ybt 9; ICEKp3	174	-	0	-	0	-	0	-	0	-	wzi93	KL112	none	Very high	0.9865		O1v1	O1	?-	Good	0.9853	O1/O2v1_04_glf	aac(3)-IIa.v1^;aac(6')-Ib-cr.v2;strA.v1^;strB.v1	-	-	-	-	-	-	-
2993	2993	Lisbon	Urine	RC2	2010	Klebsiella pneumoniae	strong	107	225751	472525	5561982	no	-	ST15	1	1	6	9	ybt 9; ICEKp3	174-1LV	-	0	-	0	-	0	-	0	-	wzi93	KL112	none	Very high	0.9865		O1v1	O1	?-	Good	0.9853	O1/O2v1_05_wbbN	aac(3)-IIa.v1^;aac(6')-Ib-cr.v2;strA.v1^;strB.v1	-	-	-	-	-	-	-
2994	2994	Lisbon	Faringeal exsudate	RC2	2010	Klebsiella pneumoniae	strong	86	275269	472525	5547641	no	-	ST15	1	1	5	5	ybt 9; ICEKp3	174	-	0	-	0	-	0	-	0	-	wzi93	KL112	none	Very high	0.9865		O1v1	O1	none	Very high	0.9852		strA.v1^;strB.v1	-	-	-	-	-	-	-
2996	2996	Lisbon	Blood	RC1	2010	Klebsiella pneumoniae	strong	284	191558	551935	5607890	no	-	ST34	0	1	6	10	-	0	-	0	-	0	-	0	-	0	-	wzi236	KL10	none	Very high	0.9947		O1v2	O1	none	Very high	0.9938		aac(3)-IIa.v1^;aac(6')-Ib-cr.v2;strA.v1^;strB.v1	-	-	qnrB1.v2^	-	-	-	-
2999	2999	Lisbon	Pus	RC9	2010	Klebsiella pneumoniae	strong	154	293193	606860	5797984	no	-	ST14	1	2	6	8	ybt 10; ICEKp4	106-2LV	-	0	-	0	-	0	-	0	-	wzi2	KL2	none	Very high	0.9975		O1v1	O1	none	Very high	0.9999		aadA*;strA.v1^;strB.v1	-	-	-	-	-	-	-
3084	3084	Lisbon	Blood	RC9	2010	Klebsiella pneumoniae	strong	135	337653	885810	5734279	no	-	ST14	1	2	6	8	ybt 10; ICEKp4	106-1LV	-	0	-	0	-	0	-	0	-	wzi2	KL2	none	Very high	0.9975		O1v1	O1	none	Very high	0.9999		aadA*;strA.v1^;strB.v1	-	-	-	-	-	-	-
3090	3090	Lisbon	Blood	RC9	2010	Klebsiella pneumoniae	strong	131	349659	885810	5734365	no	-	ST14	1	2	6	8	ybt 10; ICEKp4	106-1LV	-	0	-	0	-	0	-	0	-	wzi2	KL2	none	Very high	0.9975		O1v1	O1	none	Very high	0.9999		aadA*;strA.v1^;strB.v1	-	-	-	-	-	-	-
3109	3109	Lisbon	Urine	RC9	2010	Klebsiella pneumoniae	strong	105	269408	471261	5293571	no	-	ST76	0	2	5	9	-	0	-	0	-	0	-	0	-	0	-	wzi102	KL31	?-+	None	0.9913	KL31_13_wctH,KL31_14_wctI,KL31_15_wzx,KL31_16_wcuJ,KL31_19_manB	O3/O3a	O3/O3a	?-	Good	0.98	O3/O3a_02_manB	aac(6')-Ib'.v1*;aadA*;strA.v1^;strB.v1	-	-	-	-	-	-	-
3760	3760	Lisbon	Urine	RC9	2010	Klebsiella pneumoniae	strong	187	214916	542968	5737089	no	-	ST416	0	2	6	11	-	0	-	0	-	0	-	0	-	0	-	wzi273	KL30	*	Very high	0.9645		O1v2	O1	none	Very high	0.9949		aac(6')-Ib'.v1*;aadA*;strA.v1^;strB.v1	-	-	-	-	-	-	-
2997_HSAMS	2997	Lisbon		RC2	2010	Klebsiella pneumoniae	strong	108	222671	468309	5645468	no	-	ST15	1	0	2	1	ybt 10; ICEKp4	97-4LV	-	0	-	0	-	0	-	0	-	wzi24	KL24	?-	Good	1	KL24_13_wcuG	O1v1	O1	none	Very high	0.9852		aac(3)-IIa.v1^	-	-	-	-	-	-	-
Kp_3933	3933	Lisbon		RC4	2010	Klebsiella pneumoniae	strong	270	214690	486640	5920732	no	-	ST12	0	0	6	9	-	0	-	0	-	0	-	0	-	0	-	-	KL122	none	Very high	0.9995		O2v2	O2	none	Very high	0.985		aac(3)-IIa.v1;strA.v1;strB.v1	-	-	-	-	-	catA1*	-
Kp_4028	4028	Centre		RC2	2010	Klebsiella pneumoniae	strong	183	275269	505847	5667372	no	-	ST15	1	2	7	10	ybt 9; ICEKp3	174-1LV	-	0	-	0	-	0	-	0	-	wzi93	KL112	none	Very high	0.9865		O1v1	O1	none	Very high	0.9852		aac(3)-IIa.v1^;aadA*;strA.v1^;strB.v1	-	-	-	-	-	-	-
Kp2948	2948	Lisbon		RC9	2010	Klebsiella pneumoniae	strong	91	357601	803958	5547841	no	-	ST14	1	0	2	3	ybt 10; ICEKp4	106-1LV	-	0	-	0	-	0	-	0	-	wzi2	KL2	none	Very high	0.9974		O1v1	O1	none	Very high	0.9999		strA.v1;strB.v1	-	-	-	-	-	-	-
Kp2958	2958	Lisbon		RC1	2010	Klebsiella pneumoniae	strong	56	390197	1297904	5396841	no	-	ST76	1	0	2	2	ybt unknown	0	-	0	-	0	-	0	-	0	-	wzi100	KL10	none	Very high	0.9674		O3/O3a	O3/O3a	none	Very high	0.9798		-	-	-	-	-	-	-	-
Kp3000	3000	Lisbon		RC1	2010	Klebsiella pneumoniae	strong	126	355015	927090	5515992	no	-	ST231	1	0	7	13	ybt 9; ICEKp3	183-2LV	-	0	-	0	-	0	-	0	-	wzi104	KL51	-	High	0.9941	KL51_14_wcoZ	O1v2	O1	none	Very high	0.9845		aac(3)-IId^;aadA16*;strA.v1*;strB.v1*	-	-	qnrB6^	-	-	catA1^;catII.2*	arr-3
Kp3046	3046	Lisbon		RC9	2010	Klebsiella pneumoniae	strong	139	349752	885810	5735258	no	-	ST14	1	2	6	8	ybt 10; ICEKp4	106-1LV	-	0	-	0	-	0	-	0	-	wzi2	KL2	none	Very high	0.9974		O1v1	O1	none	Very high	0.9999		aadA*;strA.v1^;strB.v1	-	-	-	-	-	-	-
Kp3185	3185	Lisbon		RC2	2010	Klebsiella pneumoniae	strong	96	294684	650484	5493139	no	-	ST15	0	1	6	9	-	0	-	0	-	0	-	0	-	0	-	wzi93	KL112	none	Very high	0.9865		O1v1	O1	none	Very high	0.9852		aac(3)-IIa.v1^;aac(6')-Ib-cr.v2;strA.v1^;strB.v1	-	-	-	-	-	-	-
KpV21		Lisbon		RC1	2010	Klebsiella pneumoniae	strong	67	370094	778323	5444777	no	-	ST274	1	0	7	8	ybt 14; ICEKp5	151	-	0	-	0	-	0	-	0	-	-	KL14	?-+	Good	0.9978	KL14_19_manC,KL14_20_manB	O3b	O3b	?-	Good	0.9919	O3b_01_manC,O3b_02_manB	aph3-Ia.v1*?;strA.v1^;strB.v1	-	-	-	-	-	catA1^	-
3389	3389	Lisbon	Blood	RC9	2011	Klebsiella pneumoniae	strong	162	180858	627778	5707924	no	-	ST11	0	2	6	9	-	0	-	0	-	0	-	0	-	0	-	wzi385	KL111	none	Very high	0.9961		O3b	O3b	none	Very high	0.9874		aac(6')-Ib'.v1*;aadA*;strA.v1^;strB.v1	-	-	-	-	-	-	-
3407	3407	Lisbon	Urine	RC1	2011	Klebsiella pneumoniae	strong	214	184255	542968	5776393	no	-	ST416	0	2	7	13	-	0	-	0	-	0	-	0	-	0	-	wzi273	KL30	*	Very high	0.9645		O1v2	O1	none	Very high	0.9948		aac(3)-IId^;aac(6')-Ib'.v1*;aadA*;strA.v1^;strB.v1	-	-	qnrB1.v2^	-	-	-	-
3462	3462	Lisbon	Urine	RC1	2011	Klebsiella pneumoniae	strong	180	184253	542968	5690637	no	-	ST416	0	2	6	10	-	0	-	0	-	0	-	0	-	0	-	wzi273	KL30	*	Very high	0.9645		O1v2	O1	none	Very high	0.9947		aac(3)-IId^;aac(6')-Ib'.v1*;aadA*;strA.v1^;strB.v1	-	-	-	-	-	-	-
3501	3501	Lisbon	Urine	RC9	2011	Klebsiella pneumoniae	strong	197	223898	542967	5631974	no	-	ST416	0	0	4	4	-	0	-	0	-	0	-	0	-	0	-	wzi273	KL30	*	Very high	0.9645		O1v2	O1	none	Very high	0.9949		aac(3)-IId^	-	-	qnrB1.v2^	-	-	-	-
3586	3586	Lisbon	Urine	RC9	2011	Klebsiella pneumoniae	strong	161	258117	683046	5364812	no	-	ST234	0	2	5	9	-	0	-	0	-	0	-	0	-	0	-	wzi272	KL30	*	Very high	0.9636		O1v2	O1	?-	Good	0.9954	O1/O2v2_06_wbbO	aac(6')-Ib'.v1*;aadA*;strA.v1^;strB.v1	-	-	-	-	-	-	-
3666	3666	Lisbon	Urine	RC9	2011	Klebsiella pneumoniae	strong	178	281965	666832	5781540	no	-	ST11	0	2	6	9	-	0	-	0	-	0	-	0	-	0	-	wzi385	KL111	none	Very high	0.9961		O3b	O3b	none	Very high	0.9874		aac(6')-Ib'.v1*;aadA*;strA.v1^;strB.v1	-	-	-	-	-	-	-
3668	3668	Lisbon	Blood	RC1	2011	Klebsiella pneumoniae	strong	93	371704	924704	5533775	no	-	ST307	0	1	7	11	-	0	-	0	-	0	-	0	-	0	-	wzi173	KL102	none	Very high	0.9927		O2v2	O2	none	Very high	0.9845		aac(3)-IIa.v1^;aac(6')-Ib-cr.v2;strA.v1^;strB.v1	-	-	qnrB1.v2^	-	-	-	-
3678	3678	Lisbon	Pus	RC9	2011	Klebsiella pneumoniae	strong	283	187118	542968	5814915	no	-	ST416	0	2	6	11	-	0	-	0	-	0	-	0	-	0	-	wzi273	KL30	*	Very high	0.9645		O1v2	O1	none	Very high	0.9949		aac(6')-Ib'.v1*;aadA*;strA.v1^;strB.v1	-	-	-	-	-	-	-
3718	3718	Lisbon	Prothesis	RC9	2011	Klebsiella pneumoniae	strong	133	329501	805443	5528083	no	-	ST187	0	2	5	8	-	0	-	0	-	0	-	0	-	0	-	wzi10	KL10	?-*	Good	0.9673	KL10_18_manC	O5	O5	?-*	Good	0.9437	O5_01_manC	aac(6')-Ib'.v1*;aadA*;strA.v1^;strB.v1	-	-	-	-	-	-	-
3719	3719	Lisbon	Pus	RC9	2011	Klebsiella pneumoniae	strong	174	281966	1294610	5780430	no	-	ST11	0	2	6	9	-	0	-	0	-	0	-	0	-	0	-	wzi385	KL111	none	Very high	0.9961		O3b	O3b	none	Very high	0.9874		aac(6')-Ib'.v1*;aadA*;strA.v1^;strB.v1	-	-	-	-	-	-	-
3734	3734	Lisbon	Urine	RC9	2011	Klebsiella pneumoniae	strong	199	214916	542968	5758211	no	-	ST416	0	2	6	11	-	0	-	0	-	0	-	0	-	0	-	wzi273	KL30	*	Very high	0.9646		O1v2	O1	none	Very high	0.9948		aac(3)-IId^;aadA*;strA.v1^;strB.v1	-	-	-	-	-	-	-
3749	3749	Lisbon	Urine	RC9	2011	Klebsiella pneumoniae	strong	150	277346	505863	5608054	no	-	ST15	1	2	6	9	ybt 9; ICEKp3	174	-	0	-	0	-	0	-	0	-	wzi93	KL112	none	Very high	0.9865		O1v1	O1	none	Very high	0.9852		aac(6')-Ib'.v1*;aadA*;strA.v1^;strB.v1	-	-	-	-	-	-	-
3764	3764	Lisbon	Pus	RC9	2011	Klebsiella pneumoniae	strong	164	257616	454667	5815943	no	-	ST37	0	2	5	9	-	0	-	0	-	0	-	0	-	0	-	wzi108	KL118	?-	Good	0.9805	KL118_17_rmlB,KL118_18_rmlA,KL118_20_rmlC	OL101	OL101	?-	None	0.9161	OL101_01_rfbB,OL101_02_rfbA,OL101_04_rfbC,OL101_09_glycosylhydrolase	aac(6')-Ib'.v1*;aadA*;strA.v1^;strB.v1	-	-	-	-	-	-	-
3769	3769	Lisbon	Pus	RC9	2011	Klebsiella pneumoniae	strong	164	204046	605151	5812708	no	-	ST37	0	2	5	9	-	0	-	0	-	0	-	0	-	0	-	wzi108	KL118	?-	Good	0.9805	KL118_17_rmlB,KL118_18_rmlA,KL118_20_rmlC	OL101	OL101	?-	None	0.9161	OL101_01_rfbB,OL101_02_rfbA,OL101_04_rfbC,OL101_09_glycosylhydrolase	aac(6')-Ib'.v1*;aadA*;strA.v1^;strB.v1	-	-	-	-	-	-	-
Kp3270	3270	Lisbon		RC1	2011	Klebsiella pneumoniae	strong	105	375685	707160	5520764	no	-	ST348	1	1	9	15	ybt unknown	0	-	0	-	0	-	0	-	0	-	wzi94	KL62	none	Very high	0.9994		O1v1	O1	none	Very high	0.9886		aac(3)-IIa.v1^;aph3-Ia.v1^;strA.v1^;strB.v1	-	-	qnrB1.v2^;qnrB4	-	mphA	-	arr-3
Kp3292	3292	Lisbon		RC2	2011	Klebsiella pneumoniae	strong	90	284344	505862	5520682	no	-	ST15	1	1	7	9	ybt 9; ICEKp3	174	-	0	-	0	-	0	-	0	-	wzi93	KL112	none	Very high	0.9865		O1v1	O1	none	Very high	0.9852		aac(3)-IIa.v1^;aac(6')-Ib-cr.v2;strA.v1^;strB.v1	-	-	-	-	-	-	-
Kp3323	3323	Lisbon		RC1	2011	Klebsiella pneumoniae	strong	117	209282	768474	5554217	no	-	ST11	1	0	3	2	ybt 10; ICEKp4	26	-	0	-	0	-	0	-	0	-	wzi75	KL105	none	Perfect	1		O2v2	O2	none	Very high	0.9845		aadA2	-	-	-	-	-	-	-
Kp3396	3396	Lisbon		RC1	2011	Klebsiella pneumoniae	strong	114	239173	442514	5631276	no	-	ST39	1	1	6	9	ybt 16; ICEKp12	277	-	0	-	0	-	0	-	0	-	wzi83	KL23	none	Very high	0.9992		O1v2	O1	none	Very high	0.9849		aac(3)-IIa.v1;strA.v1*;strB.v1*	-	-	-	-	-	-	-
Kp3509	3509	Lisbon		RC2	2011	Klebsiella pneumoniae	strong	111	275269	466122	5561202	no	-	ST15	1	1	6	9	ybt 9; ICEKp3	174	-	0	-	0	-	0	-	0	-	wzi93	KL112	none	Very high	0.9864		O1v1	O1	none	Very high	0.9852		aac(3)-IIa.v1^;aac(6')-Ib-cr.v2;strA.v1^;strB.v1	-	-	-	-	-	-	-
Kp3635	3635	Lisbon		RC1	2011	Klebsiella pneumoniae	strong	121	222671	428418	5386005	no	-	ST15	0	0	8	14	-	0	-	0	-	0	-	0	-	0	-	wzi24	KL24	?-	Good	0.9999	KL24_13_wcuG	O1v1	O1	none	Very high	0.9852		aac(3)-IId^;aadA*;aadA16*;strA.v1^;strB.v1	-	-	qnrB6^	-	-	catII.2*	arr-3
Kp3660	3660	Lisbon		RC1	2011	Klebsiella pneumoniae	strong	66	469749	1399296	5502578	no	-	ST70	1	1	7	11	ybt 8; ICEKp9	195-1LV	-	0	-	0	-	0	-	0	-	wzi123	KL136	none	Very high	0.99		O1v2	O1	none	Very high	0.9855		aac(3)-IIa.v1^;aac(6')-Ib-cr.v2;strA.v1^;strB.v1	-	-	qnrB1.v2^	-	-	-	-
Kp3715	3715	Lisbon		RC1	2011	Klebsiella pneumoniae	strong	96	461239	1025004	5664140	no	-	ST405	1	1	6	10	ybt 0; ICE?	312	-	0	-	0	-	0	-	0	-	wzi143	KL151	none	Very high	0.9923		O4	O4	none	Very high	0.9969		aac(3)-IIa.v1^;aac(6')-Ib-cr.v2;strA.v1^;strB.v1	-	-	qnrB1.v2^	-	-	-	-
Kp3725	3725	Lisbon		RC9	2011	Klebsiella pneumoniae	strong	114	280134	666836	5688588	no	-	ST11	0	2	6	9	-	0	-	0	-	0	-	0	-	0	-	wzi385	KL111	none	Very high	0.9961		O3b	O3b	none	Very high	0.9874		aac(6')-Ib'.v1*;aadA*;strA.v1^;strB.v1	-	-	-	-	-	-	-
Kp4849	4849	Lisbon		RC2	2011	Klebsiella pneumoniae	strong	96	284344	505862	5558550	no	-	ST15	1	1	6	9	ybt 9; ICEKp3	174	-	0	-	0	-	0	-	0	-	wzi93	KL112	none	Very high	0.9865		O1v1	O1	none	Very high	0.9852		aac(3)-IIa.v1^;aac(6')-Ib-cr.v2;strA.v1^;strB.v1	-	-	-	-	-	-	-
Kp4869	4869	Lisbon		RC2	2011	Klebsiella pneumoniae	strong	102	240028	505862	5560268	no	-	ST15	1	1	6	9	ybt 9; ICEKp3	174	-	0	-	0	-	0	-	0	-	wzi93	KL112	none	Very high	0.9865		O1v1	O1	none	Very high	0.9852		aac(3)-IIa.v1^;aac(6')-Ib-cr.v2;strA.v1^;strB.v1	-	-	-	-	-	-	-
KpV14		Lisbon		RC1	2011	Klebsiella pneumoniae	strong	112	198415	428128	5311170	no	-	ST15	0	0	5	5	-	0	-	0	-	0	-	0	-	0	-	wzi24	KL24	?-	Good	0.9999	KL24_11_wcaJ,KL24_13_wcuG	O1v1	O1	none	Very high	0.9851		aac(3)-IIa.v1^;aac(6')-Ib-cr.v2	-	-	-	-	-	catII.2*	-
KpV23		Lisbon		RC1	2011	Klebsiella pneumoniae	strong	99	214671	440020	5589514	no	-	ST3030	0	0	1	1	-	0	-	0	-	0	-	0	-	0	-	wzi122	KL121	-	High	0.9997	KL121_20_wcsO	O1v1	O1	none	Very high	0.9793		-	-	-	-	-	-	-	-
3778	3778	Lisbon	Blood	RC9	2012	Klebsiella pneumoniae	strong	116	225751	505863	5487447	no	-	ST15	1	2	7	9	ybt 9; ICEKp3	174	-	0	-	0	-	0	-	0	-	wzi93	KL112	none	Very high	0.9865		O1v1	O1	none	Very high	0.9852		aac(3)-IIa.v1^;aadA*;strA.v1^;strB.v1	-	-	-	-	-	-	-
3779	3779	Lisbon	SB	RC9	2012	Klebsiella pneumoniae	strong	164	213036	467495	5535294	no	-	ST147	0	2	6	9	-	0	-	0	-	0	-	0	-	0	-	wzi64	KL64	?-	None	1	KL64_08_wcoV,KL64_09,KL64_10_wzy,KL64_11_wcoU,KL64_12_wcoT	O2v1	O2	none	Very high	0.9864		aac(6')-Ib'.v1*;aadA*;strA.v1^;strB.v1	-	-	-	-	-	-	-
3783	3783	Lisbon	Pus	RC9	2012	Klebsiella pneumoniae	strong	169	219608	751721	5553389	no	-	ST147	0	2	6	9	-	0	-	0	-	0	-	0	-	0	-	wzi64	KL64	none	Perfect	1		O2v1	O2	none	Very high	0.9864		aac(6')-Ib'.v1*;aadA*;strA.v1^;strB.v1	-	-	-	-	-	-	-
3788	3788	Lisbon	Blood	RC9	2012	Klebsiella pneumoniae	strong	85	371704	924623	5434901	no	-	ST307	0	2	6	7	-	0	-	0	-	0	-	0	-	0	-	wzi173	KL102	none	Very high	0.9927		O2v2	O2	none	Very high	0.9845		aadA*;strA.v1^;strB.v1	-	-	-	-	-	-	-
3807	3807	Lisbon	Blood	RC9	2012	Klebsiella pneumoniae	strong	150	145145	386689	5320795	no	-	ST960	0	2	5	9	-	0	-	0	-	0	-	0	-	0	-	wzi236	KL10	none	Very high	0.9957		O2v2	O2	none	Very high	0.9941		aac(6')-Ib'.v1*;aadA*;strA.v1^;strB.v1	-	-	-	-	-	-	-
3809	3809	Lisbon	Blood	RC1	2012	Klebsiella pneumoniae	strong	103	321508	498271	5501128	no	-	ST348	1	1	8	15	ybt unknown	0	-	0	-	0	-	0	-	0	-	wzi94	KL62	none	Very high	0.9994		O1v1	O1	none	Very high	0.9886		aac(3)-IIa.v1^;strA.v1^;strB.v1	-	-	qnrB1.v2^;qnrB4	-	mphA	-	arr-3
3822	3822	Lisbon	Perianal	RC9	2012	Klebsiella pneumoniae	strong	314	117220	397947	5831240	no	-	ST1138	0	2	5	9	-	0	-	0	-	0	-	0	-	0	-	-	KL143	?-	None	0.9918	KL143_14,KL143_15_wzx,KL143_16_wcsW,KL143_17	O1v2	O1	none	Very high	0.9854		aac(6')-Ib'.v1*;aadA*;strA.v1^;strB.v1	-	-	-	-	-	-	-
3823	3823	Lisbon	Blood	RC1	2012	Klebsiella pneumoniae	strong	115	304739	628472	5425967	no	-	ST231	1	2	8	14	ybt 9; ICEKp3	183-2LV	-	0	-	0	-	0	-	0	-	wzi104	KL51	-	High	0.9941	KL51_14_wcoZ	O1v2	O1	none	Very high	0.9845		aac(3)-IId^;aadA*;aadA16*;strA.v1*;strB.v1*	-	-	qnrB6^	-	-	catII.2*	arr-3
3828	3828	Lisbon	Urine	RC9	2012	Klebsiella pneumoniae	strong	327	140071	513786	5714128	no	-	ST1138-1LV	0	2	5	9	-	0	-	0	-	0	-	0	-	0	-	-	KL143	?-	None	0.9918	KL143_14,KL143_15_wzx,KL143_16_wcsW,KL143_17	O1v2	O1	none	Very high	0.9854		aac(6')-Ib'.v1*;aadA*;strA.v1^;strB.v1	-	-	-	-	-	-	-
3829	3829	Lisbon	Blood	RC9	2012	Klebsiella pneumoniae	strong	222	119412	431764	5542066	no	-	ST1138-1LV	0	2	5	9	-	0	-	0	-	0	-	0	-	0	-	-	KL143	?-	None	0.9918	KL143_14,KL143_15_wzx,KL143_16_wcsW,KL143_17	O1v2	O1	none	Very high	0.9854		aac(6')-Ib'.v1*;aadA*;strA.v1^;strB.v1	-	-	-	-	-	-	-
3832	3832	Lisbon	Blood	RC9	2012	Klebsiella pneumoniae	strong	236	108851	397947	5412850	no	-	ST1138-1LV	0	0	1	1	-	0	-	0	-	0	-	0	-	0	-	-	KL143	?-	None	0.9924	KL143_14,KL143_15_wzx,KL143_16_wcsW,KL143_17,KL143_18_gnd,KL143_19_manC,KL143_20_manB	O1v2	O1	?-	Good	0.9855	O1/O2v2_03_wbbM	-	-	-	-	-	-	-	-
3833	3833	Lisbon	Pus	RC9	2012	Klebsiella pneumoniae	strong	102	240030	505862	5489487	no	-	ST15	1	2	7	10	ybt 9; ICEKp3	174	-	0	-	0	-	0	-	0	-	wzi93	KL112	none	Very high	0.9865		O1v1	O1	none	Very high	0.9852		aac(3)-IIa.v1^;aac(6')-Ib-cr.v2;strA.v1^;strB.v1	-	-	-	-	-	-	-
3836	3836	Lisbon	Blood	RC9	2012	Klebsiella pneumoniae	strong	136	139434	294882	5249432	no	-	ST960	0	2	6	6	-	0	-	0	-	0	-	0	-	0	-	wzi236	KL10	none	Very high	0.9957		O2v2	O2	none	Very high	0.9941		strA.v1^;strB.v1	-	-	-	-	-	-	-
3840	3840	Lisbon	Pus	RC9	2012	Klebsiella pneumoniae	strong	104	257719	505863	5481483	no	-	ST15	1	2	7	9	ybt 9; ICEKp3	174	-	0	-	0	-	0	-	0	-	wzi93	KL112	none	Very high	0.9865		O1v1	O1	none	Very high	0.9852		aac(3)-IIa.v1^;aadA*;strA.v1^;strB.v1	-	-	-	-	-	-	-
3854	3854	Lisbon	Blood	RC9	2012	Klebsiella pneumoniae	strong	158	225331	894339	5550710	no	-	ST147	0	2	6	15	-	0	-	0	-	0	-	0	-	0	-	wzi64	KL64	none	Perfect	1		O2v1	O2	none	Very high	0.9864		aac(6')-Ib'.v1*;aac(6')-Ib'.v1*;aac(6')-Ib'.v1*;aadA*;aadA*;aadA*;strA.v1^;strB.v1	-	-	-	-	-	-	-
3836-2	3836	Lisbon		RC9	2012	Klebsiella pneumoniae	strong	170	121236	470718	5453328	no	-	ST1138	0	2	5	7	-	0	-	0	-	0	-	0	-	0	-	-	KL143	?-	None	0.9917	KL143_14,KL143_15_wzx,KL143_16_wcsW,KL143_17	O1v2	O1	none	Very high	0.9854		aadA*;strA.v1^;strB.v1	-	-	-	-	-	-	-
Kp_1699	1699	Lisbon		RC1	2012	Klebsiella pneumoniae	strong	81	329948	773957	5389901	no	-	ST449	1	0	4	5	ybt 10; ICEKp4	95-2LV	-	0	-	0	-	0	-	0	-	wzi37	KL22	-+	Low	0.9948	KL22_17	O1v1	O1	none	Very high	0.9811		strA.v1;strB.v1	-	-	-	-	-	-	-
Kp3851	3851	Lisbon		RC1	2012	Klebsiella pneumoniae	strong	94	331479	650261	5463567	no	-	ST348	1	1	7	11	ybt unknown	0	-	0	-	0	-	0	-	0	-	wzi94	KL62	none	Very high	0.9994		O1v1	O1	none	Very high	0.9886		aac(3)-IIa.v1^;aac(6')-Ib-cr.v2;strA.v1^;strB.v1	-	-	qnrB1.v2^	-	-	-	-
KpV2		Lisbon		RC1	2012	Klebsiella pneumoniae	strong	169	236545	472276	5771690	no	-	ST15	1	1	5	7	ybt 10; ICEKp4	28	-	0	-	0	-	0	-	0	-	wzi24	KL24	none	Perfect	1		O1v1	O1	none	Very high	0.9852		aac(6')-Ib-cr.v2;aph3-Ia.v1^	-	-	-	-	-	-	-
Kp_3878	3878	Lisbon		RC1	2013	Klebsiella pneumoniae	strong	137	183283	812055	5646289	no	-	ST45	1	1	9	13	ybt 10; ICEKp4	78-1LV	-	0	-	0	-	0	-	0	-	wzi101	KL24	?-+	Good	0.9901	KL24_02_cpsACP	O2v1	O2	none	Very high	0.9876		aac(3)-IIa.v1^;aac(6')-Ib-cr.v1^;strA.v1^;strB.v1	-	-	qnrB1.v2^	-	mphA	-	arr-3
Kp_3880	3880	Lisbon		RC1	2013	Klebsiella pneumoniae	strong	133	181539	812055	5646082	no	-	ST45	1	1	9	13	ybt 10; ICEKp4	78-1LV	-	0	-	0	-	0	-	0	-	wzi101	KL24	?-+	Good	0.9901	KL24_02_cpsACP	O2v1	O2	none	Very high	0.9876		aac(3)-IIa.v1^;aac(6')-Ib-cr.v1^;strA.v1^;strB.v1	-	-	qnrB1.v2^	-	mphA	-	arr-3
Kp_3881	3881	Lisbon		RC1	2013	Klebsiella pneumoniae	strong	134	183283	812055	5645905	no	-	ST45	1	1	9	13	ybt 10; ICEKp4	78-1LV	-	0	-	0	-	0	-	0	-	wzi101	KL24	?-+	Good	0.9901	KL24_02_cpsACP	O2v1	O2	none	Very high	0.9876		aac(3)-IIa.v1^;aac(6')-Ib-cr.v1^;strA.v1^;strB.v1	-	-	qnrB1.v2^	-	mphA	-	arr-3
Kp_3882	3882	Lisbon		RC1	2013	Klebsiella pneumoniae	strong	137	183283	812055	5645752	no	-	ST45	1	1	9	13	ybt 10; ICEKp4	78-1LV	-	0	-	0	-	0	-	0	-	wzi101	KL24	?-+	Good	0.9901	KL24_02_cpsACP	O2v1	O2	none	Very high	0.9876		aac(3)-IIa.v1^;aac(6')-Ib-cr.v1^;strA.v1^;strB.v1	-	-	qnrB1.v2^	-	mphA	-	arr-3
Kp_3883	3883	Lisbon		RC1	2013	Klebsiella pneumoniae	strong	135	183283	812055	5646448	no	-	ST45	1	1	9	13	ybt 10; ICEKp4	78-1LV	-	0	-	0	-	0	-	0	-	wzi101	KL24	?-+	Good	0.9901	KL24_02_cpsACP	O2v1	O2	none	Very high	0.9876		aac(3)-IIa.v1^;aac(6')-Ib-cr.v1^;strA.v1^;strB.v1	-	-	qnrB1.v2^	-	mphA	-	arr-3
Kp_3884	3884	Lisbon		RC1	2013	Klebsiella pneumoniae	strong	66	348799	757639	5443008	no	-	ST13	0	0	0	0	-	0	-	0	-	0	-	0	-	0	-	wzi40	KL3	none	Very high	0.9998		O1v2	O1	none	Very high	0.9874		-	-	-	-	-	-	-	-
Kp_3885	3885	Lisbon		RC1	2013	Klebsiella pneumoniae	strong	92	370988	923340	5589620	no	-	ST37	1	0	2	3	ybt 15; ICEKp11	273-1LV	-	0	-	0	-	0	-	0	-	wzi77	KL57	none	Very high	0.988		O2v2	O2	none	Very high	0.9866		aac(3)-IIa.v1	-	-	-	-	-	-	-
Kp_3886	3886	Lisbon		RC1	2013	Klebsiella pneumoniae	strong	201	143129	389993	5552139	no	-	ST1916	0	0	7	16	-	0	-	0	-	0	-	0	-	0	-	wzi27	KL27	none	Very high	0.9995		O1v1	O1	?-	Good	0.9854	O1/O2v1_06_wbbO	aac(6')-Ib-cr.v1^;aph3-Ia.v1^	-	-	qnrB4;qnrB4;qnrB4	-	mphA	catB3.v2	arr-3
Kp3860	3860	Lisbon		RC1	2013	Klebsiella pneumoniae	strong	160	175265	513183	5648248	no	-	ST307	0	1	7	11	-	0	-	0	-	0	-	0	-	0	-	wzi173	KL102	?-	Good	0.9927	KL102_16_gnd	O2v2	O2	none	Very high	0.9845		aac(3)-IIa.v1^;aac(6')-Ib-cr.v2;strA.v1^;strB.v1	-	-	qnrB1.v2^	-	-	-	-
Kp4845	4845	Lisbon		RC8	2013	Klebsiella pneumoniae	strong	212	284344	505861	5688782	no	-	ST15	1	1	6	9	ybt 9; ICEKp3	174	-	0	-	0	-	0	-	0	-	wzi93	KL112	none	Very high	0.9865		O1v1	O1	none	Very high	0.9852		aac(3)-IIa.v1^;aac(6')-Ib-cr.v2;strA.v1^;strB.v1	-	-	-	-	-	-	-
Kp4846	4846	Lisbon		RC8	2013	Klebsiella pneumoniae	strong	223	284344	505861	5688516	no	-	ST15	1	1	6	9	ybt 9; ICEKp3	174	-	0	-	0	-	0	-	0	-	wzi93	KL112	none	Very high	0.9865		O1v1	O1	none	Very high	0.9852		aac(3)-IIa.v1^;aac(6')-Ib-cr.v2;strA.v1^;strB.v1	-	-	-	-	-	-	-
Kp4847	4847	Lisbon		RC8	2013	Klebsiella pneumoniae	strong	212	275269	505862	5689216	no	-	ST15	1	1	6	9	ybt 9; ICEKp3	174	-	0	-	0	-	0	-	0	-	wzi93	KL112	none	Very high	0.9865		O1v1	O1	none	Very high	0.9852		aac(3)-IIa.v1^;aac(6')-Ib-cr.v2;strA.v1^;strB.v1	-	-	-	-	-	-	-
Kp4848	4848	Lisbon		RC2	2013	Klebsiella pneumoniae	strong	94	284344	505862	5621350	no	-	ST15	1	1	6	9	ybt 9; ICEKp3	174-1LV	-	0	-	0	-	0	-	0	-	wzi93	KL112	none	Very high	0.9865		O1v1	O1	none	Very high	0.9852		aac(3)-IIa.v1^;aac(6')-Ib-cr.v2;strA.v1^;strB.v1	-	-	-	-	-	-	-
Kp4850	4850	Lisbon		RC8	2013	Klebsiella pneumoniae	strong	221	284344	505861	5686179	no	-	ST15	1	1	6	9	ybt 9; ICEKp3	174	-	0	-	0	-	0	-	0	-	wzi93	KL112	none	Very high	0.9865		O1v1	O1	none	Very high	0.9852		aac(3)-IIa.v1^;aac(6')-Ib-cr.v2;strA.v1^;strB.v1	-	-	-	-	-	-	-
Kp4851	4851	Lisbon		RC8	2013	Klebsiella pneumoniae	strong	209	284344	505860	5688311	no	-	ST15	1	1	6	9	ybt 9; ICEKp3	174	-	0	-	0	-	0	-	0	-	wzi93	KL112	-	High	0.9865	KL112_07_wbaP	O1v1	O1	none	Very high	0.9852		aac(3)-IIa.v1^;aac(6')-Ib-cr.v2;strA.v1^;strB.v1	-	-	-	-	-	-	-
Kp4852	4852	Lisbon		RC9	2013	Klebsiella pneumoniae	strong	137	156570	386408	5341505	no	-	ST960	0	2	5	6	-	0	-	0	-	0	-	0	-	0	-	wzi236	KL10	none	Very high	0.9957		O2v2	O2	none	Very high	0.9941		strA.v1^;strB.v1	-	-	-	-	-	-	-
Kp4853	4853	Lisbon		RC1	2013	Klebsiella pneumoniae	strong	118	302309	926762	5478611	no	-	ST307	0	1	7	10	-	0	-	0	-	0	-	0	-	0	-	wzi173	KL102	none	Very high	0.9927		O2v2	O2	-	High	0.9845	O1/O2v2_06_wbbO	aac(6')-Ib-cr.v2;strA.v1^;strB.v1	-	-	qnrB1.v2^	-	-	-	-
Kp4855	4855	Lisbon		RC1	2013	Klebsiella pneumoniae	strong	111	349406	726303	5660558	no	-	ST37	0	1	7	11	-	0	-	0	-	0	-	0	-	0	-	wzi50	KL15	none	Very high	0.9979		O4	O4	none	Very high	0.9972		aac(3)-IIa.v1^;aac(6')-Ib-cr.v2;strA.v1^;strB.v1	-	-	qnrB1.v2^	-	-	-	-
KpV12		Lisbon		RC1	2013	Klebsiella pneumoniae	strong	73	411667	715448	5489925	no	-	ST147	0	1	7	11	-	0	-	0	-	0	-	0	-	0	-	wzi64	KL64	none	Perfect	1		O2v1	O2	none	Very high	0.9864		aac(3)-IIa.v1^;aac(6')-Ib-cr.v2;aadA*;strA.v1^;strB.v1	-	-	-	-	-	catA1*?	-
Kp_5_HUC		Centre		RC9	2014	Klebsiella pneumoniae	strong	158	175027	788469	5746192	no	-	ST147	0	2	8	13	-	0	-	0	-	0	-	0	-	0	-	wzi64	KL64	none	Perfect	1		O2v1	O2	none	Very high	0.9864		aadA*;aadA5;strA.v1^;strB.v1	-	-	-	-	mphA	-	-
4964	4964	Lisbon	Catheter	RC1	2014	Klebsiella pneumoniae	strong	107	279310	850459	5697861	no	-	ST147	1	0	8	15	ybt 16; ICEKp12	277-1LV	-	0	-	0	-	0	-	0	-	wzi64	KL64	none	Very high	1		O2v1	O2	none	Very high	0.9864		aac(6')-Ib-cr.v1^;aadA16*;aph3-Ia.v1^;strA.v1^;strB.v1	-	-	qnrB4	-	mphA	catB3.v2	arr-3
4965	4965	Lisbon	Urine	RC1	2014	Klebsiella pneumoniae	strong	92	298509	729069	5493998	no	-	ST307	1	1	7	10	ybt 10; ICEKp4	20-2LV	-	0	-	0	-	0	-	0	-	wzi173	KL102	none	Very high	0.9927		O2v2	O2	none	Very high	0.9845		aac(6')-Ib-cr.v2;strA.v1^;strB.v1	-	-	qnrB1.v2^	-	-	-	-
4966	4966	Lisbon	Faringeal exsudate	RC1	2014	Klebsiella pneumoniae	strong	157	347324	933373	5634933	no	-	ST231	1	2	6	8	ybt 9; ICEKp3	183-2LV	-	0	-	0	-	0	-	0	-	wzi104	KL51	-	High	0.9941	KL51_14_wcoZ	O1v2	O1	none	Very high	0.9843		strA.v1^;strB.v1	-	-	-	-	-	-	-
4967	4967	Lisbon	Rectal	RC1	2014	Klebsiella pneumoniae	strong	149	355015	933373	5633350	no	-	ST231	1	2	6	8	ybt 9; ICEKp3	183-2LV	-	0	-	0	-	0	-	0	-	wzi104	KL51	-	High	0.9941	KL51_14_wcoZ	O1v2	O1	none	Very high	0.9843		strA.v1^;strB.v1	-	-	-	-	-	-	-
4968	4968	Lisbon	Rectal	RC1	2014	Klebsiella pneumoniae	strong	186	292132	933164	5627708	no	-	ST231	1	2	6	8	ybt 9; ICEKp3	183-2LV	-	0	-	0	-	0	-	0	-	wzi104	KL51	-	High	0.9941	KL51_14_wcoZ	O1v2	O1	none	Very high	0.9843		strA.v1^;strB.v1	-	-	-	-	-	-	-
Kp4854	4854	Lisbon		RC1	2014	Klebsiella pneumoniae	strong	117	307140	926952	5478227	no	-	ST307	0	1	7	10	-	0	-	0	-	0	-	0	-	0	-	wzi173	KL102	-	High	0.9927	KL102_13	O2v2	O2	none	Very high	0.9845		aac(6')-Ib-cr.v2;strA.v1^;strB.v1	-	-	qnrB1.v2^	-	-	-	-
Kp4856	4856	Lisbon		RC1	2014	Klebsiella pneumoniae	strong	94	375685	650261	5500894	no	-	ST348	1	1	7	11	ybt unknown	0	-	0	-	0	-	0	-	0	-	wzi94	KL62	none	Very high	0.9994		O1v1	O1	none	Very high	0.9886		aac(3)-IIa.v1^;aac(6')-Ib-cr.v2;strA.v1^;strB.v1	-	-	qnrB1.v2^	-	-	-	-
Kp4857	4857	Lisbon		RC8	2014	Klebsiella pneumoniae	strong	153	284344	505854	5580031	no	-	ST15	1	1	6	9	ybt 9; ICEKp3	174	-	0	-	0	-	0	-	0	-	wzi93	KL112	none	Very high	0.9865		O1v1	O1	none	Very high	0.9852		aac(3)-IIa.v1^;aac(6')-Ib-cr.v2;strA.v1^;strB.v1	-	-	-	-	-	-	-
Kp4858	4858	Lisbon		RC1	2014	Klebsiella pneumoniae	strong	144	348762	688977	5548134	no	-	ST423	0	1	1	1	-	0	-	0	-	0	-	0	-	0	-	wzi8	KL8	none	Very high	0.9985		O2v2	O2	none	Very high	0.9845		-	-	-	-	-	-	-	-
Kp4859	4859	Lisbon		RC1	2014	Klebsiella pneumoniae	strong	142	367257	687053	5548166	no	-	ST423	0	1	1	1	-	0	-	0	-	0	-	0	-	0	-	wzi8	KL8	none	Very high	0.9985		O2v2	O2	none	Very high	0.9845		-	-	-	-	-	-	-	-
Kp4860	4860	Lisbon		RC1	2014	Klebsiella pneumoniae	strong	100	307140	926938	5614686	no	-	ST307	0	1	6	10	-	0	-	0	-	0	-	0	-	0	-	wzi173	KL102	none	Very high	0.9927		O2v2	O2	none	Very high	0.9845		aac(3)-IIa.v1^;aac(6')-Ib-cr.v2;strA.v1^;strB.v1	-	-	qnrB1.v2^	-	-	-	-
Kp4861	4861	Lisbon		RC1	2014	Klebsiella pneumoniae	strong	61	392594	1267497	5522822	no	-	ST17	1	1	4	4	ybt 13; ICEKp2	304-1LV	-	0	-	0	-	0	-	0	-	wzi141	KL25	-	High	0.9916	KL25_09_wfeD	O5	O5	*	High	0.9421		aadA2	-	-	-	-	-	-	-
Kp4862	4862	Lisbon		RC1	2014	Klebsiella pneumoniae	strong	93	331480	706855	5475896	no	-	ST348	1	1	7	11	ybt unknown	0	-	0	-	0	-	0	-	0	-	wzi94	KL62	none	Very high	0.9994		O1v1	O1	none	Very high	0.9886		aac(3)-IIa.v1^;aac(6')-Ib-cr.v2;strA.v1^;strB.v1	-	-	qnrB1.v2^	-	-	-	-
KpV16		Lisbon		RC1	2014	Klebsiella pneumoniae	strong	100	266432	429085	5447298	no	-	ST15	0	1	6	5	-	0	-	0	-	0	-	0	-	0	-	wzi24	KL24	?-	Good	1	KL24_13_wcuG	O1v1	O1	none	Very high	0.9852		aac(6')-Ib-cr.v2	-	-	-	-	mphA	-	-
KpV19		Lisbon		RC1	2014	Klebsiella pneumoniae	strong	85	266434	472525	5514856	no	-	ST15	0	1	8	9	-	0	-	0	-	0	-	0	-	0	-	wzi24	KL24	?-	Good	1	KL24_13_wcuG	O1v1	O1	none	Very high	0.9852		aac(6')-Ib-cr.v2;aadA2^	-	-	-	-	mphA	-	-
KpV22		Lisbon		RC1	2014	Klebsiella pneumoniae	strong	129	182050	498723	5434234	no	-	ST348	0	0	4	6	-	0	-	0	-	0	-	0	-	0	-	wzi94	KL62	?-	Good	0.9994	KL62_07_wbaP	O1/O2v1	unknown	?-	Good	0.9886	O1/O2v1_01_wzm	strA.v1^;strB.v1	-	-	qnrB1.v2^	-	-	-	-
KpV24		Lisbon		RC1	2014	Klebsiella pneumoniae	strong	181	235311	812082	5575364	no	-	ST3031	0	1	6	10	-	0	-	0	-	0	-	0	-	0	-	wzi101	KL24	none	Very high	0.9902		O2v1	O2	none	Very high	0.9876		aac(3)-IIa.v1^;aac(6')-Ib-cr.v2;strA.v1^;strB.v1	-	-	qnrB1.v2^	-	-	-	-
KpV28		Lisbon		RC1	2014	Klebsiella pneumoniae	strong	175	307206	822826	5538182	no	-	ST45	1	1	6	10	ybt 10; ICEKp4	78	-	0	-	0	-	0	-	0	-	wzi101	KL24	none	Very high	0.9901		O2v1	O2	?-+	Good	0.9876	O1/O2v1_06_wbbO	aac(3)-IIa.v1^;aac(6')-Ib-cr.v2;strA.v1^;strB.v1	-	-	qnrB1.v2^	-	-	-	-
KpV29		Lisbon		RC1	2014	Klebsiella pneumoniae	strong	137	179173	361439	5513724	no	-	ST15	1	0	8	18	ybt 10; ICEKp4	97-4LV	-	0	-	0	-	0	-	0	-	wzi24	KL24	none	Very high	0.9999		O1v1	O1	none	Very high	0.9851		aac(3)-IId^;aadA*;aadA16*;strA.v1^;strB.v1	-	-	qnrB6^;qnrB6^;qnrB6^	-	-	catII.2*	arr-3
KpV30		Lisbon		RC1	2014	Klebsiella pneumoniae	strong	129	241148	917958	5662000	no	-	ST35	1	1	6	12	ybt 9; ICEKp3	183	-	0	-	0	-	0	-	0	-	wzi16	KL16	none	Very high	0.9941		O1v1	O1	none	Very high	0.9851		aac(3)-IIa.v1^;aac(6')-Ib-cr.v2;aadA16*;strA.v1^;strB.v1	-	-	-	-	-	-	arr-3
KpV32		Lisbon		RC1	2014	Klebsiella pneumoniae	strong	75	461448	1025214	5627734	no	-	ST405	1	1	6	9	ybt 0; ICE?	312	-	0	-	0	-	0	-	0	-	wzi143	KL151	none	Very high	0.9922		O4	O4	none	Very high	0.9969		aac(6')-Ib-cr.v2;strA.v1^;strB.v1	-	-	qnrB1.v2^	-	-	-	-
KpV34		Lisbon		RC1	2014	Klebsiella pneumoniae	strong	51	321850	645814	5208802	no	-	ST29	1	1	2	2	ybt 14; ICEKp5	151-2LV	-	0	-	0	-	0	-	0	-	-	KL19	*	High	0.9491		O1v2	O1	none	Perfect	1		-	-	-	-	-	-	-	-
KpV35		Lisbon		RC2	2014	Klebsiella pneumoniae	strong	89	275269	505862	5511844	no	-	ST15	1	1	5	5	ybt 9; ICEKp3	174-2LV	-	0	-	0	-	0	-	0	-	wzi93	KL112	none	Very high	0.9865		O1v1	O1	none	Very high	0.9851		strA.v1^;strB.v1	-	-	-	-	-	-	-
KpV36		Lisbon		RC1	2014	Klebsiella pneumoniae	strong	90	205121	461713	5308585	no	-	ST35	1	0	1	1	ybt 9; ICEKp3	180-2LV	-	0	-	0	-	0	-	0	-	-	KL22	?	Good	0.9947		O1/O2v1	unknown	none	Very high	0.9809		-	-	-	-	-	-	-	-
KpV37		Lisbon		RC1	2014	Klebsiella pneumoniae	strong	98	247272	701604	5461115	no	-	ST348	1	1	7	10	ybt unknown	0	-	0	-	0	-	0	-	0	-	wzi94	KL62	none	Very high	0.9994		O1v1	O1	?	Good	0.9886		aac(3)-IIa.v1^;aac(6')-Ib-cr.v2;strA.v1^;strB.v1	-	-	qnrB1.v2^	-	-	-	-
KpV38		Lisbon		RC1	2014	Klebsiella pneumoniae	strong	144	241142	739519	5664963	no	-	ST35	1	1	8	12	ybt 9; ICEKp3	183	-	0	-	0	-	0	-	0	-	wzi16	KL16	none	Very high	0.9941		O1v1	O1	none	Very high	0.9851		aac(3)-IIa.v1^;aac(6')-Ib-cr.v2;aadA16*	-	-	qnrB6^	-	-	catA1^	arr-3
KpV40		Lisbon		RC1	2014	Klebsiella pneumoniae	strong	79	269513	494865	5414422	no	-	ST628	0	1	7	10	-	0	-	0	-	0	-	0	-	0	-	wzi426	KL123	*	Very high	0.9531		O3b	O3b	none	Very high	0.9937		aac(6')-Ib-cr.v2;strA.v1^;strB.v1	-	-	qnrB1.v2^	-	-	-	-
KpV41		Lisbon		RC1	2014	Klebsiella pneumoniae	strong	132	183283	812056	5515464	no	-	ST45	1	1	8	13	ybt 10; ICEKp4	78-1LV	-	0	-	0	-	0	-	0	-	wzi101	KL24	none	Very high	0.99		O2v1	O2	none	Very high	0.9876		aac(3)-IIa.v1^;aac(6')-Ib-cr.v1^;strA.v1^;strB.v1	-	-	qnrB1.v2^	-	mphA	-	arr-3
Kp_8_HUC		Centre		RC9	2015	Klebsiella pneumoniae	strong	191	247518	402381	5546798	no	-	ST11	1	3	9	14	ybt 10; ICEKp4	26	-	0	-	0	-	0	-	0	-	wzi75	KL105	none	Perfect	1		O2v2	O2	none	Very high	0.9845		aac(3)-IIa.v1^;aadA*;aadA2;strA.v1^;strB.v1	-	-	qnrB1.v2^	-	-	-	-
4106	4106	Lisbon	Urine	RC9	2015	Klebsiella pneumoniae	strong	140	181539	742546	5599801	no	-	ST45	1	2	7	9	ybt 10; ICEKp4	78-2LV	-	0	-	0	-	0	-	0	-	wzi101	KL24	?-	Good	0.9901	KL24_06_wzc,KL24_08_wcuC	O2v1	O2	none	Very high	0.9876		aadA*;strA.v1^;strB.v1	-	-	qnrB1.v2^	-	-	-	-
Kp4864	4864	Lisbon		RC1	2015	Klebsiella pneumoniae	strong	82	300662	519736	5498576	no	-	ST35-1LV	1	1	2	2	ybt 9; ICEKp3	180	-	0	-	0	-	0	-	0	-	wzi37	KL22	none	Very high	0.9948		O1v1	O1	none	Very high	0.981		-	-	-	-	-	-	-	-
Kp4865	4865	Lisbon		RC1	2015	Klebsiella pneumoniae	strong	66	470096	1399276	5536168	no	-	ST70	1	1	6	10	ybt 8; ICEKp9	195-1LV	-	0	-	0	-	0	-	0	-	wzi123	KL136	none	Very high	0.99		O1v2	O1	none	Very high	0.9854		aac(3)-IIa.v1^;aac(6')-Ib-cr.v2;strA.v1^;strB.v1	-	-	qnrB1.v2^	-	-	-	-
Kp4867	4867	Lisbon		RC2	2015	Klebsiella pneumoniae	strong	102	284344	505865	5559608	no	-	ST15	1	0	5	8	ybt 9; ICEKp3	174-1LV	-	0	-	0	-	0	-	0	-	wzi93	KL112	none	Very high	0.9865		O1v1	O1	none	Very high	0.9852		aac(3)-IIa.v1^;aac(6')-Ib-cr.v2;strA.v1^;strB.v1	-	-	-	-	-	-	-
Kp4868	4868	Lisbon		RC2	2015	Klebsiella pneumoniae	strong	105	260024	429085	5559808	no	-	ST15	1	1	6	9	ybt 9; ICEKp3	174-1LV	-	0	-	0	-	0	-	0	-	wzi93	KL112	none	Very high	0.9865		O1v1	O1	none	Very high	0.9852		aac(3)-IIa.v1^;aac(6')-Ib-cr.v2;strA.v1^;strB.v1	-	-	-	-	-	-	-
Kp4870	4870	Lisbon		RC2	2015	Klebsiella pneumoniae	strong	107	284344	505862	5560867	no	-	ST15	1	1	6	9	ybt 9; ICEKp3	174-1LV	-	0	-	0	-	0	-	0	-	wzi93	KL112	none	Very high	0.9865		O1v1	O1	none	Very high	0.9852		aac(3)-IIa.v1^;aac(6')-Ib-cr.v2;strA.v1^;strB.v1	-	-	-	-	-	-	-
Kp4871	4871	Lisbon		RC1	2015	Klebsiella pneumoniae	strong	171	262183	759852	5632408	no	-	ST307	0	1	7	11	-	0	-	0	-	0	-	0	-	0	-	wzi173	KL102	none	Very high	0.9927		O2v2	O2	none	Very high	0.9845		aac(3)-IIa.v1^;aac(6')-Ib-cr.v2;strA.v1^;strB.v1	-	-	qnrB1.v2^	-	-	-	-
Kp4872	4872	Lisbon		RC1	2015	Klebsiella pneumoniae	strong	160	371702	759852	5630408	no	-	ST307	0	1	7	11	-	0	-	0	-	0	-	0	-	0	-	wzi173	KL102	none	Very high	0.9927		O2v2	O2	none	Very high	0.9845		aac(3)-IIa.v1^;aac(6')-Ib-cr.v2;strA.v1^;strB.v1	-	-	qnrB1.v2^	-	-	-	-
Kp4873	4873	Lisbon		RC1	2015	Klebsiella pneumoniae	strong	164	371702	926938	5629013	no	-	ST307	0	1	7	11	-	0	-	0	-	0	-	0	-	0	-	wzi173	KL102	none	Very high	0.9927		O2v2	O2	none	Very high	0.9845		aac(3)-IIa.v1^;aac(6')-Ib-cr.v2;strA.v1^;strB.v1	-	-	qnrB1.v2^	-	-	-	-
Kp4874	4874	Lisbon		RC1	2015	Klebsiella pneumoniae	strong	90	371535	926938	5510188	no	-	ST307	0	1	7	11	-	0	-	0	-	0	-	0	-	0	-	wzi173	KL102	none	Very high	0.9927		O2v2	O2	none	Very high	0.9845		aac(3)-IIa.v1^;aac(6')-Ib-cr.v2;strA.v1^;strB.v1	-	-	qnrB1.v2^	-	-	-	-
Kp4875	4875	Lisbon		RC1	2015	Klebsiella pneumoniae	strong	164	307129	926936	5629344	no	-	ST307	0	1	7	11	-	0	-	0	-	0	-	0	-	0	-	wzi173	KL102	none	Very high	0.9927		O2v2	O2	none	Very high	0.9845		aac(3)-IIa.v1^;aac(6')-Ib-cr.v2;strA.v1^;strB.v1	-	-	qnrB1.v2^	-	-	-	-
Kp4876	4876	Lisbon		RC1	2015	Klebsiella pneumoniae	strong	164	371535	759852	5629150	no	-	ST307	0	1	7	11	-	0	-	0	-	0	-	0	-	0	-	wzi173	KL102	none	Very high	0.9927		O2v2	O2	none	Very high	0.9845		aac(3)-IIa.v1^;aac(6')-Ib-cr.v2;strA.v1^;strB.v1	-	-	qnrB1.v2^	-	-	-	-
Kp4877	4877	Lisbon		RC1	2015	Klebsiella pneumoniae	strong	145	371535	927192	5616141	no	-	ST307	0	1	7	11	-	0	-	0	-	0	-	0	-	0	-	wzi173	KL102	none	Very high	0.9927		O2v2	O2	none	Very high	0.9845		aac(3)-IIa.v1^;aac(6')-Ib-cr.v2;strA.v1^;strB.v1	-	-	qnrB1.v2^	-	-	-	-
Kp4878	4878	Lisbon		RC1	2015	Klebsiella pneumoniae	strong	145	371702	927192	5616485	no	-	ST307	0	1	7	11	-	0	-	0	-	0	-	0	-	0	-	wzi173	KL102	none	Very high	0.9927		O2v2	O2	none	Very high	0.9845		aac(3)-IIa.v1^;aac(6')-Ib-cr.v2;strA.v1^;strB.v1	-	-	qnrB1.v2^	-	-	-	-
Kp4879	4879	Lisbon		RC1	2015	Klebsiella pneumoniae	strong	148	371702	927192	5616438	no	-	ST307	0	1	7	11	-	0	-	0	-	0	-	0	-	0	-	wzi173	KL102	none	Very high	0.9927		O2v2	O2	none	Very high	0.9845		aac(3)-IIa.v1^;aac(6')-Ib-cr.v2;strA.v1^;strB.v1	-	-	qnrB1.v2^	-	-	-	-
Kp4880	4880	Lisbon		RC1	2015	Klebsiella pneumoniae	strong	114	371702	926938	5533017	no	-	ST307	0	1	7	11	-	0	-	0	-	0	-	0	-	0	-	wzi173	KL102	none	Very high	0.9927		O2v2	O2	none	Very high	0.9845		aac(3)-IIa.v1^;aac(6')-Ib-cr.v2;strA.v1^;strB.v1	-	-	qnrB1.v2^	-	-	-	-
KpV1		Lisbon		RC2	2015	Klebsiella pneumoniae	strong	96	275269	505852	5493433	no	-	ST15	1	1	6	9	ybt 9; ICEKp3	174-1LV	-	0	-	0	-	0	-	0	-	wzi93	KL112	-	High	0.9861	KL112_06_wzc	O1v1	O1	none	Very high	0.9851		aac(3)-IIa.v1^;aac(6')-Ib-cr.v2;strA.v1^;strB.v1	-	-	-	-	-	-	-
KpV10		Lisbon		NA	2015	Klebsiella pneumoniae	strong	48	382979	867543	5176995	no	-	ST294	0	0	0	0	-	0	-	0	-	0	-	0	-	0	-	wzi274	KL30	none	Very high	0.9914		O1v1	O1	none	Very high	0.999		-	-	-	-	-	-	-	-
KpV25		Lisbon		RC1	2015	Klebsiella pneumoniae	strong	88	277237	612893	5456269	no	-	ST423	0	1	5	9	-	0	-	0	-	0	-	0	-	0	-	wzi8	KL8	none	Very high	0.9985		O2v2	O2	none	Very high	0.9845		aac(3)-IIa.v1^;aac(6')-Ib-cr.v2;strA.v1^;strB.v1	-	-	-	-	-	-	-
KpV33		Lisbon		RC1	2015	Klebsiella pneumoniae	strong	113	302310	927141	5481394	no	-	ST307	0	1	7	10	-	0	-	0	-	0	-	0	-	0	-	wzi173	KL102	none	Very high	0.9927		O2v2	O2	none	Very high	0.9845		aac(6')-Ib-cr.v2;strA.v1^;strB.v1	-	-	qnrB1.v2^	-	-	-	-
KpV39		Lisbon		RC1	2015	Klebsiella pneumoniae	strong	150	225753	619017	5630087	no	-	ST35	1	1	8	15	ybt 9; ICEKp3	183-1LV	-	0	-	0	-	0	-	0	-	wzi16	KL16	none	Very high	0.9941		O1v1	O1	none	Very high	0.9851		aac(3)-IIa.v1^;aac(6')-Ib-cr.v2;aadA16*;strA.v1^;strB.v1	-	-	qnrB6^	-	-	catA1^	arr-3
KpV8		Lisbon		RC1	2015	Klebsiella pneumoniae	strong	139	284344	472525	5649815	no	-	ST15	0	0	8	15	-	0	-	0	-	0	-	0	-	0	-	wzi24	KL24	-	High	0.9999	KL24_13_wcuG	O1v1	O1	none	Very high	0.9852		aac(3)-IId^;aadA*;aadA16*;strA.v1^;strB.v1	-	-	qnrB6^	-	-	catII.2*	arr-3
Kp4882	4882	Lisbon		RC9	2016	Klebsiella pneumoniae	strong	182	295572	708515	5600160	no	-	ST147	0	2	7	10	-	0	-	0	-	0	-	0	-	0	-	wzi64	KL64	none	Very high	1		O2v1	O2	none	Very high	0.9864		aac(6')-Ib'.v2?;aadA*;strA.v1^;strB.v1	-	-	-	-	-	-	-
Kp4884	4884	Lisbon		RC9	2016	Klebsiella pneumoniae	strong	180	295572	708515	5601446	no	-	ST147	0	2	7	10	-	0	-	0	-	0	-	0	-	0	-	wzi64	KL64	none	Very high	1		O2v1	O2	none	Very high	0.9864		aac(6')-Ib'.v2?;aadA*;strA.v1^;strB.v1	-	-	-	-	-	-	-
Kp4885	4885	Lisbon		RC9	2016	Klebsiella pneumoniae	strong	178	295572	708515	5601113	no	-	ST147	0	2	7	10	-	0	-	0	-	0	-	0	-	0	-	wzi64	KL64	none	Very high	1		O2v1	O2	none	Very high	0.9864		aac(6')-Ib'.v2?;aadA*;strA.v1^;strB.v1	-	-	-	-	-	-	-
Kp4886	4886	Lisbon		RC9	2016	Klebsiella pneumoniae	strong	180	295572	708515	5598957	no	-	ST147	0	2	7	10	-	0	-	0	-	0	-	0	-	0	-	wzi64	KL64	none	Very high	1		O2v1	O2	none	Very high	0.9864		aac(6')-Ib'.v2?;aadA*;strA.v1^;strB.v1	-	-	-	-	-	-	-
Kp4887	4887	Lisbon		RC9	2016	Klebsiella pneumoniae	strong	179	295572	708515	5601486	no	-	ST147	0	2	7	10	-	0	-	0	-	0	-	0	-	0	-	wzi64	KL64	none	Very high	1		O2v1	O2	none	Very high	0.9864		aac(6')-Ib'.v2?;aadA*;strA.v1^;strB.v1	-	-	-	-	-	-	-
4927_HSC	4927	Lisbon		RC2	2017	Klebsiella pneumoniae	strong	91	275269	505863	5553498	no	-	ST15	1	1	6	9	ybt 9; ICEKp3	174	-	0	-	0	-	0	-	0	-	wzi93	KL112	none	Very high	0.9865		O1v1	O1	none	Very high	0.9852		aac(3)-IIa.v1^;aac(6')-Ib-cr.v2;strA.v1^;strB.v1	-	-	-	-	-	-	-
Kp_4937	4937	Lisbon		RC2	2017	Klebsiella pneumoniae	strong	86	288822	505862	5542059	no	-	ST15	1	1	5	5	ybt 9; ICEKp3	174	-	0	-	0	-	0	-	0	-	wzi93	KL112	none	Very high	0.9865		O1v1	O1	none	Very high	0.9852		strA.v1^;strB.v1	-	-	-	-	-	-	-
Kp_4938	4938	Lisbon		RC1	2017	Klebsiella pneumoniae	strong	175	327311	1479922	5629133	no	-	ST20	1	1	8	15	ybt 9; ICEKp3	183-1LV	-	0	-	0	-	0	-	0	-	-	KL28	none	Very high	0.9917		O1v2	O1	none	Very high	0.9838		aac(3)-IId^;aac(6')-Ib-cr.v2;aadA16*;strA.v1^;strB.v1*	-	-	qnrB6^	-	-	-	arr-3
Kp_4939	4939	Lisbon		RC1	2017	Klebsiella pneumoniae	strong	165	362925	1479924	5612982	no	-	ST20	1	1	8	14	ybt 9; ICEKp3	183-1LV	-	0	-	0	-	0	-	0	-	-	KL28	none	Very high	0.9917		O1v2	O1	none	Very high	0.9838		aac(3)-IId^;aac(6')-Ib-cr.v2;aadA16*;strA.v1^;strB.v1	-	-	qnrB6^	-	-	-	arr-3
Kp_4940	4940	Lisbon		RC2	2017	Klebsiella pneumoniae	strong	103	284344	505863	5561743	no	-	ST15	1	1	6	9	ybt 9; ICEKp3	174-1LV	-	0	-	0	-	0	-	0	-	wzi93	KL112	none	Very high	0.9865		O1v1	O1	none	Very high	0.9852		aac(3)-IIa.v1^;aac(6')-Ib-cr.v2;strA.v1^;strB.v1	-	-	-	-	-	-	-
Kp_4941	4941	Lisbon		RC2	2017	Klebsiella pneumoniae	strong	100	288822	505864	5532864	no	-	ST15	1	1	6	9	ybt 9; ICEKp3	174	-	0	-	0	-	0	-	0	-	wzi93	KL112	none	Very high	0.9865		O1v1	O1	none	Very high	0.9852		aac(3)-IIa.v1^;aac(6')-Ib-cr.v2;strA.v1^;strB.v1	-	-	-	-	-	-	-
Kp_4942	4942	Lisbon		RC2	2017	Klebsiella pneumoniae	strong	94	275269	505864	5478134	no	-	ST15	1	1	6	9	ybt 9; ICEKp3	174	-	0	-	0	-	0	-	0	-	wzi93	KL112	none	Very high	0.9865		O1v1	O1	none	Very high	0.9852		aac(3)-IIa.v1^;aac(6')-Ib-cr.v2;strA.v1^;strB.v1	-	-	-	-	-	-	-
Kp_4944	4944	Lisbon		RC2	2017	Klebsiella pneumoniae	strong	100	275269	505862	5562420	no	-	ST15	1	1	6	9	ybt 9; ICEKp3	174-1LV	-	0	-	0	-	0	-	0	-	wzi93	KL112	none	Very high	0.9865		O1v1	O1	none	Very high	0.9852		aac(3)-IIa.v1^;aac(6')-Ib-cr.v2;strA.v1^;strB.v1	-	-	-	-	-	-	-
Kp_4945	4945	Lisbon		RC2	2017	Klebsiella pneumoniae	strong	103	284344	650495	5548935	no	-	ST15	0	1	6	9	-	0	-	0	-	0	-	0	-	0	-	wzi93	KL112	none	Very high	0.9865		O1v1	O1	none	Very high	0.9852		aac(3)-IIa.v1^;aac(6')-Ib-cr.v2;strA.v1^;strB.v1	-	-	-	-	-	-	-
Kp_4946	4946	Lisbon		RC2	2017	Klebsiella pneumoniae	strong	110	275269	650484	5499623	no	-	ST15	0	1	6	9	-	0	-	0	-	0	-	0	-	0	-	wzi93	KL112	-	High	0.9863	KL112_07_wbaP	O1v1	O1	none	Very high	0.9852		aac(3)-IIa.v1^;aac(6')-Ib-cr.v2;strA.v1^;strB.v1	-	-	-	-	-	-	-
Kp_4947	4947	Lisbon		RC1	2017	Klebsiella pneumoniae	strong	101	264894	619077	5494972	no	-	ST307	0	0	4	5	-	0	-	0	-	0	-	0	-	0	-	wzi173	KL102	none	Very high	0.9927		O2v2	O2	none	Very high	0.9845		aac(3)-IIa.v1^;aac(6')-Ib-cr.v2	-	-	qnrB1.v2^	-	-	-	-
Kp_4949	4949	Lisbon		RC2	2017	Klebsiella pneumoniae	strong	107	275269	505863	5557111	no	-	ST15	1	1	6	9	ybt 9; ICEKp3	174-1LV	-	0	-	0	-	0	-	0	-	wzi93	KL112	none	Very high	0.9865		O1v1	O1	none	Very high	0.9852		aac(3)-IIa.v1^;aac(6')-Ib-cr.v2;strA.v1^;strB.v1	-	-	-	-	-	-	-
Kp_4952	4952	Lisbon		RC2	2017	Klebsiella pneumoniae	strong	97	275269	505863	5562265	no	-	ST15	1	1	6	9	ybt 9; ICEKp3	174-1LV	-	0	-	0	-	0	-	0	-	wzi93	KL112	none	Very high	0.9865		O1v1	O1	none	Very high	0.9852		aac(3)-IIa.v1^;aac(6')-Ib-cr.v2;strA.v1^;strB.v1	-	-	-	-	-	-	-
Kp_4953	4953	Lisbon		RC2	2017	Klebsiella pneumoniae	strong	102	275269	505862	5561691	no	-	ST15	1	1	6	9	ybt 9; ICEKp3	174	-	0	-	0	-	0	-	0	-	wzi93	KL112	none	Very high	0.9865		O1v1	O1	none	Very high	0.9852		aac(3)-IIa.v1^;aac(6')-Ib-cr.v2;strA.v1^;strB.v1	-	-	-	-	-	-	-
Kp_4954	4954	Lisbon		RC2	2017	Klebsiella pneumoniae	strong	104	270021	505862	5556768	no	-	ST15	1	1	6	9	ybt 9; ICEKp3	174	-	0	-	0	-	0	-	0	-	wzi93	KL112	none	Very high	0.9865		O1v1	O1	none	Very high	0.9852		aac(3)-IIa.v1^;aac(6')-Ib-cr.v2;strA.v1^;strB.v1	-	-	-	-	-	-	-
Kp_4955	4955	Lisbon		RC2	2017	Klebsiella pneumoniae	strong	103	275269	505862	5562122	no	-	ST15	1	1	6	9	ybt 9; ICEKp3	174	-	0	-	0	-	0	-	0	-	wzi93	KL112	none	Very high	0.9865		O1v1	O1	none	Very high	0.9852		aac(3)-IIa.v1^;aac(6')-Ib-cr.v2;strA.v1^;strB.v1	-	-	-	-	-	-	-
Kp_4956	4956	Lisbon		RC2	2017	Klebsiella pneumoniae	strong	108	239784	472530	5604316	no	-	ST15	1	1	6	8	ybt 9; ICEKp3	174-1LV	-	0	-	0	-	0	-	0	-	wzi93	KL112	none	Very high	0.9865		O1v1	O1	?-	Good	0.985	O1/O2v1_03_wbbM,O1/O2v1_05_wbbN	aac(6')-Ib-cr.v2;strA.v1^;strB.v1	-	-	-	-	-	-	-
Kp_4957	4957	Lisbon		RC1	2017	Klebsiella pneumoniae	strong	129	222671	504971	5394242	no	-	ST15	1	0	7	8	ybt 10; ICEKp4	97-4LV	-	0	-	0	-	0	-	0	-	wzi24	KL24	none	Perfect	1		O1v1	O1	none	Very high	0.9851		aac(6')-Ib-cr.v2;aadA1.v1^	-	-	qnrB1.v2^	-	-	-	-
Kp_4958	4958	Lisbon		RC1	2017	Klebsiella pneumoniae	strong	137	180873	504971	5502081	no	-	ST15	1	0	6	8	ybt 10; ICEKp4	97-4LV	-	0	-	0	-	0	-	0	-	wzi24	KL24	none	Perfect	1		O1/O2v1	unknown	none	Very high	0.9852		aac(6')-Ib-cr.v2;aadA1.v1^	-	-	qnrB1.v2^	-	-	-	-
Kp_4959	4959	Lisbon		RC1	2017	Klebsiella pneumoniae	strong	124	222671	504971	5465655	no	-	ST15	1	0	7	8	ybt 10; ICEKp4	97-4LV	-	0	-	0	-	0	-	0	-	wzi24	KL24	none	Perfect	1		O1v1	O1	none	Very high	0.9851		aac(6')-Ib-cr.v2;aadA1.v1^	-	-	qnrB1.v2^	-	-	-	-
Kp_4960	4960	Lisbon		RC1	2017	Klebsiella pneumoniae	strong	108	205985	561178	5495785	no	-	ST353	1	0	1	1	ybt 10; ICEKp4	84-1LV	-	0	-	0	-	0	-	0	-	wzi346	KL110	?-+	Good	0.9909	KL110_12_wbaP,KL110_18_manC,KL110_19_manB	O3b	O3b	?-	Good	0.9905	O3b_01_manC,O3b_02_manB,O3b_08_wbdC	-	-	-	-	-	-	-	-
Kp_4980	4980	Lisbon		RC1	2017	Klebsiella pneumoniae	strong	97	258090	421816	5353661	no	-	ST13	1	1	7	13	ybt 10; ICEKp4	107	-	0	-	0	-	0	-	0	-	-	KL57	?-*	Good	0.9736	KL57_13_vanT	O1v2	O1	none	Very high	0.9843		aac(3)-IIa.v1^;aac(6')-Ib-cr.v2;aadA2^;strA.v1*;strB.v1*	-	-	qnrS1	-	mphA	-	-
Kp_4981	4981	Lisbon		RC9	2017	Klebsiella pneumoniae	strong	143	331479	706981	5552488	no	-	ST348	1	2	6	7	ybt unknown	0	-	0	-	0	-	0	-	0	-	wzi94	KL62	none	Very high	0.9994		O1v1	O1	none	Very high	0.9886		strA.v1^;strB.v1	-	-	qnrB1.v2^	-	-	-	-
Kp_4982	4982	Lisbon		RC9	2017	Klebsiella pneumoniae	strong	153	331479	706981	5612781	no	-	ST348	1	2	6	7	ybt unknown	0	-	0	-	0	-	0	-	0	-	wzi94	KL62	none	Very high	0.9994		O1v1	O1	none	Very high	0.9886		strA.v1^;strB.v1	-	-	qnrB1.v2^	-	-	-	-
Kp_4983	4983	Lisbon		RC1	2017	Klebsiella pneumoniae	strong	68	432287	1156197	5447366	no	-	ST37	1	0	5	7	ybt 0; ICEKp12	13-1LV	-	0	-	0	-	0	-	0	-	wzi123	KL136	none	Very high	0.999		O2v2	O2	none	Very high	0.9853		aadA2	-	-	-	-	-	catII.2*;cmlA4*	-
Kp_4995	4995	North		RC1	2017	Klebsiella pneumoniae	strong	73	366714	771579	5301010	no	-	ST14	1	1	1	1	ybt 10; ICEKp4	107-1LV	-	0	-	0	-	0	-	0	-	wzi16	KL16	none	Very high	0.9942		O1v1	O1	none	Very high	0.9855		-	-	-	-	-	-	-	-
Kp_4997	4997	North		RC1	2017	Klebsiella pneumoniae	strong	105	260342	739897	5474532	no	-	ST147	0	0	6	7	-	0	-	0	-	0	-	0	-	0	-	wzi64	KL64	none	Perfect	1		O2v1	O2	?	Good	0.9864		strA.v1^;strB.v1	-	-	qnrB1.v1	-	-	catII.2*	-
Kp_4998	4998	North		RC1	2017	Klebsiella pneumoniae	strong	107	290935	622551	5479427	no	-	ST147	0	1	6	7	-	0	-	0	-	0	-	0	-	0	-	wzi64	KL64	?-	None	1	KL64_15_wbaZ,KL64_16_wcaJ,KL64_17_gnd	O2v1	O2	?-	Good	0.9864	O1/O2v1_05_wbbN	strA.v1^;strB.v1	-	-	qnrB1.v1	-	-	-	-
Kp_4999	4999	North		RC1	2017	Klebsiella pneumoniae	strong	118	284344	710566	5614526	no	-	ST15	0	0	8	14	-	0	-	0	-	0	-	0	-	0	-	wzi24	KL24	none	Very high	1		O1v1	O1	none	Very high	0.9852		aac(6')-IIc;aac(6')-Ib3^;aph(3')-Ia*?;strA.v1;strB.v1	mcr-9.1*	-	-	-	-	catII.2*;floR.v2*	-
4_HUC	NA	Centre		RC1	2018	Klebsiella pneumoniae	strong	145	359256	792719	5637820	no	-	ST17	1	2	10	18	ybt 16; ICEKp12	294-1LV	-	0	-	0	-	0	-	0	-	wzi141	KL25	-	High	0.9917	KL25_09_wfeD	O5	O5	*	High	0.9421		aac(3)-IIa.v1^;aac(6')-Ib-cr.v2;aadA16*;strA.v1^;strB.v1	-	-	qnrB1.v2^;qnrS1	-	-	catII.2*	arr-3
12_HUC	NA	Centre		RC9	2018	Klebsiella pneumoniae	strong	176	188228	616764	5672125	no	-	ST15	1	3	8	10	ybt 9; ICEKp3	174	-	0	-	0	-	0	-	0	-	wzi93	KL112	?	Good	0.9865		O1v1	O1	?-	None	0.9873	O1/O2v1_03_wbbM,O1/O2v1_04_glf,O1/O2v1_05_wbbN	aac(6')-Ib'.v1*;aadA*;strA.v1^;strB.v1	-	-	-	-	-	-	-
Kp_1_HUC	5080	Centre		RC2	2018	Klebsiella pneumoniae	strong	168	240023	472525	5700029	no	-	ST15	1	1	7	8	ybt 9; ICEKp3	174	-	0	-	0	-	0	-	0	-	wzi93	KL112	none	Very high	0.9865		O1v1	O1	?-	Good	0.9853	O1/O2v1_06_wbbO	aac(6')-Ib-cr.v2;strA.v1^;strB.v1	-	-	-	-	-	-	-
Kp_2_HUC	NA	Centre		RC9	2018	Klebsiella pneumoniae	strong	162	225491	650239	5625150	no	-	ST348	1	2	7	12	ybt unknown	0	-	0	-	0	-	0	-	0	-	wzi94	KL62	none	Very high	0.9994		O1v1	O1	?-	Good	0.9886	O1/O2v1_06_wbbO	aac(3)-IIa.v1^;aac(6')-Ib-cr.v2;strA.v1^;strB.v1	-	-	qnrB1.v2^	-	-	-	-
Kp_3_HUC	5082	Centre		RC1	2018	Klebsiella pneumoniae	strong	126	268423	792755	5532186	no	-	ST17	1	2	7	10	ybt 16; ICEKp12	294-1LV	-	0	-	0	-	0	-	0	-	wzi141	KL25	-	High	0.9917	KL25_09_wfeD	O5	O5	*	High	0.9421		aac(6')-Ib-cr.v2;aadA16*;strB.v1*	-	-	qnrS1	-	mphA	-	arr-3
Kp_10_HUC	5089	Centre		RC9	2018	Klebsiella pneumoniae	strong	160	194800	488189	5678165	no	-	ST15	1	3	8	10	ybt 9; ICEKp3	174	-	0	-	0	-	0	-	0	-	wzi93	KL112	?	Good	0.9865		O1v1	O1	?-	None	0.9873	O1/O2v1_03_wbbM,O1/O2v1_04_glf,O1/O2v1_05_wbbN	aac(6')-Ib'.v1*;aadA*;strA.v1^;strB.v1	-	-	-	-	-	-	-
Kp_14_HUC	5092	Centre		RC9	2018	Klebsiella pneumoniae	strong	168	260472	639880	5652573	no	-	ST348	1	2	8	12	ybt unknown	0	-	0	-	0	-	0	-	0	-	wzi94	KL62	none	Very high	0.9994		O1v1	O1	none	Very high	0.9886		aac(3)-IIa.v1^;aac(6')-Ib-cr.v2;strA.v1^;strB.v1	-	-	qnrB1.v2^	-	-	-	-
Kp_25_HUC	5094	Centre		RC9	2018	Klebsiella pneumoniae	strong	159	194799	616825	5677114	no	-	ST15	1	3	8	10	ybt 9; ICEKp3	174	-	0	-	0	-	0	-	0	-	wzi93	KL112	?	Good	0.9865		O1v1	O1	?-	None	0.9873	O1/O2v1_03_wbbM,O1/O2v1_04_glf,O1/O2v1_05_wbbN	aac(6')-Ib'.v1*;aadA*;strA.v1^;strB.v1	-	-	-	-	-	-	-
Kp_26_HUC	5095	Centre		RC9	2018	Klebsiella pneumoniae	strong	165	260966	468876	5601595	no	-	ST11	1	3	7	8	ybt 10; ICEKp4	26	-	0	-	0	-	0	-	0	-	wzi75	KL105	none	Perfect	1		O2v2	O2	none	Very high	0.9845		strA.v1^;strB.v1	-	-	qnrB1.v2^	-	-	-	-
Kp_28_HUC	5097	Centre		RC9	2018	Klebsiella pneumoniae	strong	157	175027	788001	5746235	no	-	ST147	0	2	8	13	-	0	-	0	-	0	-	0	-	0	-	wzi64	KL64	?	Good	1		O2v1	O2	none	Very high	0.9864		aadA*;aadA5;strA.v1^;strB.v1	-	-	-	-	mphA	-	-
Kp_29_HUC	5098	Centre		RC9	2018	Klebsiella pneumoniae	strong	182	461592	1025213	5878847	no	-	ST405	1	2	8	11	ybt 0; ICE?	312-2LV	-	0	-	0	-	0	-	0	-	wzi143	KL151	none	Very high	0.9922		O4	O4	none	Very high	0.9969		aac(6')-Ib-cr.v2;strA.v1^;strB.v1	-	-	qnrB1.v2^	-	-	-	-
Kp_30_HUC	5099	Centre		RC9	2018	Klebsiella pneumoniae	strong	186	213131	468876	5604742	no	-	ST11	1	3	9	11	ybt 10; ICEKp4	26	-	0	-	0	-	0	-	0	-	wzi75	KL105	none	Perfect	1		O2v2	O2	none	Very high	0.9845		aac(3)-IIa.v1^;strA.v1^;strB.v1	-	-	qnrB1.v2^	-	-	-	-
Kp_31_HUC	5100	Centre		RC9	2018	Klebsiella pneumoniae	strong	101	260966	468876	5466592	no	-	ST11	1	3	5	3	ybt 10; ICEKp4	26	-	0	-	0	-	0	-	0	-	wzi75	KL105	none	Perfect	1		O2v2	O2	none	Very high	0.9845		aac(6')-Ib'.v1*	-	-	-	-	-	-	-
Kp_33_HUC	5102	Centre		RC9	2018	Klebsiella pneumoniae	strong	156	222659	616825	5676556	no	-	ST15	1	3	8	10	ybt 9; ICEKp3	174	-	0	-	0	-	0	-	0	-	-	KL112	?-	None	0.9911	KL112_03_wzi,KL112_04_wza	O1v1	O1	?-	None	0.9873	O1/O2v1_03_wbbM,O1/O2v1_04_glf,O1/O2v1_05_wbbN	aac(6')-Ib'.v1*;aadA*;strA.v1^;strB.v1	-	-	-	-	-	-	-
190	190	Lisbon	Waste Water	RC1	2018	Klebsiella pneumoniae	strong	97	268710	702412	5413120	no	-	ST348	0	0	5	6	-	0	-	0	-	0	-	0	-	0	-	wzi94	KL62	none	Very high	0.9994		O1v1	O1	none	Very high	0.9886		strA.v1^;strB.v1	-	-	qnrB1.v2^	-	-	-	-
197	197	Lisbon	Waste Water	RC1	2018	Klebsiella pneumoniae	strong	136	343132	1483256	5561658	no	-	ST743-1LV	0	0	4	4	-	0	-	0	-	0	-	0	-	0	-	wzi417	KL151	none	Very high	0.9998		O5	O5	*	High	0.9427		-	-	-	qnrB4	-	-	-	-
198	198	Lisbon	Waste Water	RC2	2018	Klebsiella pneumoniae	strong	101	225751	505863	5547011	no	-	ST15	1	0	5	8	ybt 9; ICEKp3	174-1LV	-	0	-	0	-	0	-	0	-	wzi93	KL112	none	Very high	0.9865		O1v1	O1	none	Very high	0.9852		aac(3)-IIa.v1^;aac(6')-Ib-cr.v2;strA.v1^;strB.v1	-	-	-	-	-	-	-
199	199	Lisbon	Waste Water	RC1	2018	Klebsiella pneumoniae	strong	113	358729	984013	5425704	no	-	ST323	0	1	7	11	-	0	-	0	-	0	-	0	-	0	-	wzi262	KL21	none	Very high	0.9998		O3b	O3b	none	Very high	0.9921		aac(3)-IIa.v1^;aac(6')-Ib-cr.v2;strA.v1^;strB.v1	-	-	qnrB1.v2^	-	-	-	-
203	203	Lisbon	Waste Water	RC1	2018	Klebsiella pneumoniae	strong	119	314973	977820	5820053	no	-	ST405	1	1	7	11	ybt 13; ICEKp2	302-4LV	-	0	-	0	-	0	-	0	-	wzi424	KL151	none	Very high	0.9923		O4	O4	none	Very high	0.997		aac(3)-IIa.v1^;aac(6')-Ib-cr.v2;strA.v1^;strB.v1	-	-	qnrB1.v2^	-	-	-	-
204	204	Lisbon	Waste Water	RC1	2018	Klebsiella pneumoniae	strong	113	314973	989823	5820733	no	-	ST405	1	1	7	11	ybt 13; ICEKp2	302-4LV	-	0	-	0	-	0	-	0	-	wzi424	KL151	none	Very high	0.9923		O4	O4	none	Very high	0.997		aac(3)-IIa.v1^;aac(6')-Ib-cr.v2;strA.v1^;strB.v1	-	-	qnrB1.v2^	-	-	-	-
209	209	Lisbon	Waste Water	RC1	2018	Klebsiella pneumoniae	strong	101	245853	584633	5588022	no	-	ST15	0	1	6	10	-	0	-	0	-	0	-	0	-	0	-	wzi19	KL19	*	High	0.9491		O1v2	O1	none	Perfect	1		aac(3)-IIa.v1^;aac(6')-Ib-cr.v2;strA.v1^;strB.v1	-	-	qnrB1.v1	-	-	-	-
265	265	Lisbon	Waste Water	RC1	2018	Klebsiella pneumoniae	strong	131	255875	438875	5653127	no	-	ST15	1	2	9	15	ybt 10; ICEKp4	97-4LV	-	0	-	0	-	0	-	0	-	wzi24	KL24	none	Perfect	1		O1v1	O1	none	Very high	0.9851		aac(3)-IIa.v1;aac(6')-Ib-cr.v2;aadA2^;armA	-	-	qnrB1.v2^	-	mphE.v2;msrE	catA1^	-
266	266	Lisbon	Waste Water	RC1	2018	Klebsiella pneumoniae	strong	131	255875	438875	5652876	no	-	ST15	1	2	9	15	ybt 10; ICEKp4	97-4LV	-	0	-	0	-	0	-	0	-	wzi24	KL24	none	Perfect	1		O1v1	O1	none	Very high	0.9851		aac(3)-IIa.v1;aac(6')-Ib-cr.v2;aadA2^;armA	-	-	qnrB1.v2^	-	mphE.v2;msrE	catA1^	-
5141	5141	North	Rectal	RC1	2018	Klebsiella pneumoniae	strong	198	260342	702930	5779353	no	-	ST147	1	2	7	10	ybt 16; ICEKp12	277-1LV	-	0	-	0	-	0	-	0	-	wzi64	KL64	none	Perfect	1		O2v1	O2	none	Very high	0.9864		aac(3)-IIa.v1^;aac(6')-Ib-cr.v2;strA.v1^;strB.v1	-	-	-	-	-	-	-
5142	5142	North	Rectal	RC5	2018	Klebsiella pneumoniae	strong	84	298519	708582	5598339	no	-	ST147	1	2	5	4	ybt 16; ICEKp12	277-1LV	-	0	-	0	-	0	-	0	-	wzi64	KL64	?	Good	1		O2v1	O2	none	Very high	0.9862		aadA1.v1^	-	-	-	-	-	-	-
5144	5144	North	Rectal	RC5	2018	Klebsiella pneumoniae	strong	96	504637	881513	5651921	no	-	ST147	1	2	6	7	ybt 16; ICEKp12	277-1LV	-	0	-	0	-	0	-	0	-	wzi64	KL64	none	Very high	0.9999		O2v1	O2	none	Very high	0.9862		aac(6')-Ib-cr.v2;aadA16*	-	-	qnrB6^	-	-	-	arr-3
5146	5146	North	Urine	RC1	2018	Klebsiella pneumoniae	strong	107	208007	676227	5509852	no	-	ST15	1	2	8	12	ybt 10; ICEKp4	20-3LV	-	0	-	0	-	0	-	0	-	wzi19	KL19	*	High	0.9491		O1v2	O1	none	Perfect	1		aac(3)-IIa.v1^;aac(6')-Ib-cr.v2;strA.v1*;strB.v1	-	-	qnrB1.v1	-	-	catA1^	-
5147	5147	North	Urine	RC5	2018	Klebsiella pneumoniae	strong	66	430624	732477	5447929	no	-	ST147	1	2	6	6	ybt 16; ICEKp12	277-3LV	-	0	-	0	-	0	-	0	-	wzi64	KL64	none	Very high	0.9999		O2v1	O2	none	Very high	0.9862		aac(6')-Ib-cr.v2;aadA16*	-	-	-	-	-	-	arr-3
5148	5148	North	Urine	RC1	2018	Klebsiella pneumoniae	strong	128	201505	501255	5448643	no	-	ST34	0	2	1	1	-	0	-	0	-	0	-	0	-	0	-	wzi50	KL15	none	Very high	0.9982		O4	O4	none	Very high	0.9965		-	-	-	-	-	-	-	-
5149	5149	North	Hepatic fluid	RC9	2018	Klebsiella pneumoniae	strong	187	159204	676227	5553405	no	-	ST15	1	2	6	9	ybt 10; ICEKp4	20-3LV	-	0	-	0	-	0	-	0	-	wzi19	KL19	*	High	0.9491		O1v2	O1	none	Perfect	1		aac(6')-Ib'.v1*;aadA*;strA.v1^;strB.v1	-	-	-	-	-	-	-
5150	5150	North	Urine	RC9	2018	Klebsiella pneumoniae	strong	260	170758	484588	5690208	no	-	ST1079	0	2	5	9	-	0	-	0	-	0	-	0	-	0	-	wzi236	KL10	none	Very high	0.9957		O1v2	O1	none	Very high	0.9941		aac(6')-Ib'.v1*;aadA*;strA.v1^;strB.v1	-	-	-	-	-	-	-
5151	5151	North	Dialysis fluid	RC5	2018	Klebsiella pneumoniae	strong	61	430514	733677	5531375	no	-	ST147	1	2	6	8	ybt 16; ICEKp12	277-2LV	-	0	-	0	-	0	-	0	-	wzi64	KL64	none	Very high	1		O2v1	O2	none	Very high	0.9862		aac(6')-Ib-cr.v2;aadA16*	-	-	qnrB6^	-	-	-	arr-3
5152	5152	North	Pus	RC5	2018	Klebsiella pneumoniae	strong	61	430514	733677	5531251	no	-	ST147	1	2	6	8	ybt 16; ICEKp12	277-2LV	-	0	-	0	-	0	-	0	-	wzi64	KL64	-	High	1	KL64_08_wcoV	O2v1	O2	none	Very high	0.9862		aac(6')-Ib-cr.v2;aadA16*	-	-	qnrB6^	-	-	-	arr-3
5153	5153	North	SB	RC9	2018	Klebsiella pneumoniae	strong	154	241942	755690	5636668	no	-	ST29	0	2	6	10	-	0	-	0	-	0	-	0	-	0	-	wzi115	KL54	none	Very high	0.9994		O1v2	O1	none	Very high	0.9915		aac(6')-Ib'.v1*;aadA*;strA.v1^;strB.v1	-	-	qnrS1	-	-	-	-
5154	5154	North	Blood	RC1	2018	Klebsiella pneumoniae	strong	106	191307	507488	5507848	no	-	ST15	1	1	7	9	ybt 10; ICEKp4	20-3LV	-	0	-	0	-	0	-	0	-	wzi19	KL19	*	High	0.9491		O1v2	O1	none	Perfect	1		aac(3)-IIa.v1^;strA.v1*;strB.v1	-	-	qnrB1.v1	-	-	catA1^	-
5155	5155	North	Urine	RC5	2018	Klebsiella pneumoniae	strong	63	298519	732477	5526385	no	-	ST147	1	2	3	2	ybt 16; ICEKp12	228-2LV	-	0	-	0	-	0	-	0	-	wzi64	KL64	none	Perfect	1		O2v1	O2	none	Very high	0.9864		-	-	-	-	-	-	-	-
5156	5156	North	Sputum	RC9	2018	Klebsiella pneumoniae	strong	161	208007	665250	5521061	no	-	ST15	0	2	7	11	-	0	-	0	-	0	-	0	-	0	-	wzi19	KL19	*	High	0.9488		O1v2	O1	none	Perfect	1		aac(6')-Ib'.v1*;aadA*;strA.v1^;strB.v1	-	-	qnrB1.v1	-	-	-	-
5157	5157	North	Biopsy	RC9	2018	Klebsiella pneumoniae	strong	156	163639	453869	5405723	no	-	ST15	0	2	6	9	-	0	-	0	-	0	-	0	-	0	-	wzi19	KL19	?*	Good	0.9491		O1v2	O1	none	Perfect	1		aac(6')-Ib'.v1*;aadA*;strA.v1^;strB.v1	-	-	-	-	-	-	-
5158	5158	North	Urine	RC5	2018	Klebsiella pneumoniae	strong	113	298519	850155	5701032	no	-	ST147	1	2	6	8	ybt 16; ICEKp12	277-1LV	-	0	-	0	-	0	-	0	-	wzi64	KL64	none	Perfect	1		O2v1	O2	none	Very high	0.9862		aac(6')-Ib-cr.v2;aadA16*	-	-	qnrB6^	-	-	-	arr-3
5159	5159	North	Rectal	RC9	2018	Klebsiella pneumoniae	strong	163	198415	676224	5608757	no	-	ST15	1	2	8	10	ybt 10; ICEKp4	20-3LV	-	0	-	0	-	0	-	0	-	wzi19	KL19	*	High	0.9491		O1v2	O1	none	Perfect	1		strA.v1^;strB.v1	-	-	qnrB1.v2^	-	-	catA1^	-
5160	5160	North	Rectal	RC5	2018	Klebsiella pneumoniae	strong	81	298519	708582	5598326	no	-	ST147	1	2	5	4	ybt 16; ICEKp12	277-1LV	-	0	-	0	-	0	-	0	-	wzi64	KL64	?	Good	0.9999		O2v1	O2	none	Very high	0.9862		aadA1.v1^	-	-	-	-	-	-	-
5161	5161	North	Rectal	RC5	2018	Klebsiella pneumoniae	strong	119	389765	708582	5669397	no	-	ST147	1	2	5	4	ybt 16; ICEKp12	277-1LV	-	0	-	0	-	0	-	0	-	wzi64	KL64	?-	Good	0.9999	KL64_16_wcaJ	O2v1	O2	none	Very high	0.9862		aadA1.v1^	-	-	-	-	-	-	-
5162	5162	North	Rectal	RC9	2018	Klebsiella pneumoniae	strong	204	157029	534414	5796313	no	-	ST461	0	2	1	1	-	0	-	0	-	0	-	0	-	0	-	wzi38	KL38	*	Very high	0.9775		O1v2	O1	none	Very high	0.9847		-	-	-	-	-	-	-	-
5164	5164	North	0	RC5	2018	Klebsiella pneumoniae	strong	95	430623	881513	5653767	no	-	ST147	1	2	6	8	ybt 16; ICEKp12	277-1LV	-	0	-	0	-	0	-	0	-	wzi64	KL64	none	Very high	0.9999		O2v1	O2	none	Very high	0.9862		aac(6')-Ib-cr.v2;aadA16*	-	-	qnrB6^	-	-	-	arr-3
5165	5165	North	Rectal	RC1	2018	Klebsiella pneumoniae	strong	102	245969	660357	5570028	no	-	ST307	0	1	9	14	-	0	-	0	-	0	-	0	-	0	-	wzi173	KL102	none	Very high	0.9927		O2v2	O2	none	Very high	0.9845		aac(3)-IIa.v1;aac(6')-Ib-cr.v2;aadA16*?;strA.v1*;strB.v1*	-	-	qnrB6^	-	-	catII.2*	arr-3
5166	5166	North	Urine	RC9	2018	Klebsiella pneumoniae	strong	162	207259	676224	5609220	no	-	ST15	1	2	8	10	ybt 10; ICEKp4	20-3LV	-	0	-	0	-	0	-	0	-	wzi19	KL19	*	High	0.9491		O1v2	O1	none	Perfect	1		strA.v1^;strB.v1	-	-	qnrB1.v2^	-	-	catA1^	-
5167	5167	North	Rectal	RC5	2018	Klebsiella pneumoniae	strong	79	430624	708582	5603086	no	-	ST147	1	2	5	4	ybt 16; ICEKp12	277-1LV	-	0	-	0	-	0	-	0	-	wzi64	KL64	?	Good	1		O2v1	O2	none	Very high	0.9862		aadA1.v1^	-	-	-	-	-	-	-
5168	5168	North	Urine	RC1	2018	Klebsiella pneumoniae	strong	203	260342	1046028	5902642	no	-	ST147	0	2	8	10	-	0	-	0	-	0	-	0	-	0	-	wzi64	KL64	none	Perfect	1		O2v1	O2	none	Very high	0.9864		aadA*;strA.v1^;strB.v1	-	-	qnrB1.v1	-	-	-	-
5172	5172	North	Rectal	RC9	2018	Klebsiella pneumoniae	strong	192	309582	723115	5586741	no	-	ST280	0	2	8	12	-	0	-	0	-	0	-	0	-	0	-	wzi82	KL23	none	Very high	0.9999		O2v2	O2	?	Good	0.9845		aac(3)-IIa.v1^;aadA*;strA.v1^;strB.v1	-	-	qnrB1.v2^	-	-	-	-
5173	5173	North	Urine	RC5	2018	Klebsiella pneumoniae	strong	142	260342	732477	5907435	no	-	ST147	1	2	6	8	ybt 16; ICEKp12	277-1LV	-	0	-	0	-	0	-	0	-	wzi64	KL64	none	Very high	0.9999		O2v1	O2	none	Very high	0.9862		aac(6')-Ib-cr.v2;aadA16*	-	-	qnrB6^	-	-	-	arr-3
5174	5174	North	Blood	RC5	2018	Klebsiella pneumoniae	strong	110	430624	850155	5700462	no	-	ST147	1	2	6	7	ybt 16; ICEKp12	277-1LV	-	0	-	0	-	0	-	0	-	wzi64	KL64	none	Perfect	1		O2v1	O2	none	Very high	0.9862		aac(6')-Ib-cr.v2;aadA16*	-	-	qnrB6^	-	-	-	arr-3
5175	5175	North	Rectal	RC5	2018	Klebsiella pneumoniae	strong	54	430624	708576	5480978	no	-	ST147	1	2	6	8	ybt 16; ICEKp12	277-1LV	-	0	-	0	-	0	-	0	-	wzi64	KL64	none	Perfect	1		O2v1	O2	none	Very high	0.9862		aac(6')-Ib-cr.v2;aadA16*	-	-	qnrB6^	-	-	-	arr-3
5176	5176	North	0	RC1	2018	Klebsiella pneumoniae	strong	95	323068	702417	5466099	no	-	ST348	1	1	7	11	ybt unknown	0	-	0	-	0	-	0	-	0	-	wzi94	KL62	none	Very high	0.9994		O1v1	O1	?	Good	0.9886		aac(3)-IIa.v1^;aac(6')-Ib-cr.v2;strA.v1^;strB.v1	-	-	qnrB1.v2^	-	-	-	-
5177	5177	North	0	RC1	2018	Klebsiella pneumoniae	strong	100	323078	702417	5464914	no	-	ST348	1	1	7	11	ybt unknown	0	-	0	-	0	-	0	-	0	-	wzi94	KL62	none	Very high	0.9994		O1v1	O1	?	Good	0.9886		aac(3)-IIa.v1^;aac(6')-Ib-cr.v2;strA.v1^;strB.v1	-	-	qnrB1.v2^	-	-	-	-
5178	5178	North	0	RC1	2018	Klebsiella pneumoniae	strong	176	323068	707161	5551044	no	-	ST348	1	1	7	11	ybt unknown	0	-	0	-	0	-	0	-	0	-	wzi94	KL62	none	Very high	0.9994		O1v1	O1	none	Very high	0.9886		aac(3)-IIa.v1^;aac(6')-Ib-cr.v2;strA.v1^;strB.v1	-	-	qnrB1.v2^	-	-	-	-
5179	5179	North	0	RC1	2018	Klebsiella pneumoniae	strong	39	985213	2010869	5272192	no	-	ST105	1	1	6	6	ybt unknown	0	-	0	-	0	-	0	-	0	-	wzi383	KL102	none	Very high	0.9925		O2v2	O2	none	Very high	0.9844		strA.v1^;strB.v1	-	-	-	-	-	-	-
5180	5180	North	0	RC1	2018	Klebsiella pneumoniae	strong	162	198415	450685	5802590	no	-	ST15	0	0	7	9	-	0	-	0	-	0	-	0	-	0	-	wzi24	KL24	?-	Good	0.9999	KL24_13_wcuG	O1/O2v1	unknown	?-+	None	0.9831	O1/O2v1_06_wbbO,O1/O2v1_07_kfoC	aac(6')-Ib-cr.v2^	-	-	qnrB4	-	mphA	catB3.v2	arr-3
5181	5181	North	0	RC1	2018	Klebsiella pneumoniae	strong	88	328768	1202241	5573790	no	-	ST11	1	0	8	11	ybt 10; ICEKp4	26	-	0	-	0	-	0	-	0	-	wzi75	KL105	none	Perfect	1		O2v2	O2	none	Very high	0.9845		aac(6')-Ib-cr.v2^;aph3-Ia.v1^	-	-	qnrB4	-	mphA	catB3.v2	arr-3
5182	5182	North	0	RC1	2018	Klebsiella pneumoniae	strong	103	323078	702417	5464201	no	-	ST348	1	1	7	11	ybt unknown	0	-	0	-	0	-	0	-	0	-	wzi94	KL62	none	Very high	0.9994		O1v1	O1	?	Good	0.9886		aac(3)-IIa.v1^;aac(6')-Ib-cr.v2;strA.v1^;strB.v1	-	-	qnrB1.v2^	-	-	-	-
5183	5183	North	0	RC1	2018	Klebsiella pneumoniae	strong	111	328771	1000184	5480104	no	-	ST11	1	1	9	15	ybt 10; ICEKp4	26	-	0	-	0	-	0	-	0	-	wzi75	KL105	none	Perfect	1		O2v2	O2	none	Very high	0.9845		aac(3)-IIa.v1^;aac(6')-Ib-cr.v2^;aph3-Ia.v1^;strA.v1^;strB.v1	-	-	qnrB1.v2^	-	mphA	-	arr-3
5184	5184	North	0	RC1	2018	Klebsiella pneumoniae	strong	112	323068	707165	5542836	no	-	ST348	1	1	7	11	ybt unknown	0	-	0	-	0	-	0	-	0	-	wzi94	KL62	none	Very high	0.9994		O1v1	O1	?	Good	0.9886		aac(3)-IIa.v1^;aac(6')-Ib-cr.v2;strA.v1^;strB.v1	-	-	qnrB1.v2^	-	-	-	-
5186	5186	North	0	RC1	2018	Klebsiella pneumoniae	strong	103	271841	702417	5464114	no	-	ST348	1	1	7	11	ybt unknown	0	-	0	-	0	-	0	-	0	-	wzi94	KL62	none	Very high	0.9994		O1v1	O1	none	Very high	0.9886		aac(3)-IIa.v1^;aac(6')-Ib-cr.v2;strA.v1^;strB.v1	-	-	qnrB1.v2^	-	-	-	-
5187	5187	North	0	RC1	2018	Klebsiella pneumoniae	strong	123	274959	702417	5758006	no	-	ST348	1	1	7	11	ybt unknown	0	-	0	-	0	-	0	-	0	-	wzi94	KL62	none	Very high	0.9994		O1/O2v1	unknown	?	Good	0.9886		aac(3)-IIa.v1^;aac(6')-Ib-cr.v2;strA.v1^;strB.v1	-	-	qnrB1.v2^	-	-	-	-
5188	5188	North	0	RC1	2018	Klebsiella pneumoniae	strong	91	323068	702417	5452994	no	-	ST348	1	1	6	7	ybt unknown	0	-	0	-	0	-	0	-	0	-	wzi94	KL62	none	Very high	0.9994		O1v1	O1	none	Very high	0.9886		strA.v1^;strB.v1	-	-	qnrB1.v2^	-	-	-	-
5189	5189	North	0	RC1	2018	Klebsiella pneumoniae	strong	97	274959	702417	5523549	no	-	ST348	1	1	7	11	ybt unknown	0	-	0	-	0	-	0	-	0	-	wzi94	KL62	none	Very high	0.9994		O1/O2v1	unknown	?	Good	0.9886		aac(3)-IIa.v1^;aac(6')-Ib-cr.v2;strA.v1^;strB.v1	-	-	qnrB1.v2^	-	-	-	-
5190	5190	North	0	RC1	2018	Klebsiella pneumoniae	strong	95	328771	1000184	5451360	no	-	ST11	1	1	7	11	ybt 10; ICEKp4	26	-	0	-	0	-	0	-	0	-	wzi75	KL105	none	Perfect	1		O2v2	O2	none	Very high	0.9845		aac(3)-IIa.v1^;aac(6')-Ib-cr.v2;strA.v1^;strB.v1	-	-	qnrB1.v2^	-	-	-	-
5191	5191	North	0	RC1	2018	Klebsiella pneumoniae	strong	91	295571	702935	5524009	no	-	ST147	0	1	4	4	-	0	-	0	-	0	-	0	-	0	-	wzi79	KL10	-+*	Good	0.9668	KL10_06_wzc	O2v1	O2	none	Very high	0.9814		-	-	-	qnrA1	-	-	-	-
5193	5193	North	0	RC6	2018	Klebsiella pneumoniae	strong	92	303243	846482	5517190	no	-	ST14	1	1	6	10	ybt 10; ICEKp4	107-1LV	-	0	-	0	-	0	-	0	-	wzi16	KL16	none	Very high	0.9942		O1v1	O1	none	Very high	0.9855		aac(3)-IIa.v1;aadA2;aadA^;aph(3')-Ia	-	-	-	-	-	catA1^	-
5195	5195	North	0	RC6	2018	Klebsiella pneumoniae	strong	79	443684	1012268	5517777	no	-	ST14	1	1	6	9	ybt 10; ICEKp4	107-1LV	-	0	-	0	-	0	-	0	-	wzi16	KL16	none	Very high	0.9942		O1v1	O1	none	Very high	0.9855		aac(3)-IIa.v1;aadA2;aadA^	-	-	-	-	-	catA1^	-
5196	5196	North	0	RC6	2018	Klebsiella pneumoniae	strong	77	366714	846482	5527699	no	-	ST14	1	1	6	10	ybt 10; ICEKp4	107-1LV	-	0	-	0	-	0	-	0	-	wzi16	KL16	none	Very high	0.9942		O1v1	O1	none	Very high	0.9855		aac(3)-IIa.v1;aadA2;aadA^;aph(3')-Ia	-	-	-	-	-	catA1^	-
5197	5197	North	0	RC6	2018	Klebsiella pneumoniae	strong	89	337244	607765	5592963	no	-	ST14	1	1	6	10	ybt 10; ICEKp4	107-1LV	-	0	-	0	-	0	-	0	-	wzi16	KL16	none	Very high	0.9942		O1v1	O1	none	Very high	0.9855		aac(3)-IIa.v1;aadA2;aadA^;aph(3')-Ia	-	-	-	-	-	catA1^	-
5198	5198	North	0	RC6	2018	Klebsiella pneumoniae	strong	91	337244	607765	5592980	no	-	ST14	1	1	6	10	ybt 10; ICEKp4	107-1LV	-	0	-	0	-	0	-	0	-	wzi16	KL16	none	Very high	0.9942		O1v1	O1	none	Very high	0.9855		aac(3)-IIa.v1;aadA2;aadA^;aph(3')-Ia	-	-	-	-	-	catA1^	-
5199	5199	North	0	RC6	2018	Klebsiella pneumoniae	strong	90	337128	607765	5592821	no	-	ST14	1	1	6	10	ybt 10; ICEKp4	107-1LV	-	0	-	0	-	0	-	0	-	wzi16	KL16	none	Very high	0.9942		O1v1	O1	none	Very high	0.9855		aac(3)-IIa.v1;aadA2;aadA^;aph(3')-Ia	-	-	-	-	-	catA1^	-
5200	5200	North	0	RC6	2018	Klebsiella pneumoniae	strong	97	345436	771059	5518904	no	-	ST14	0	1	6	9	-	0	-	0	-	0	-	0	-	0	-	wzi16	KL16	none	Very high	0.9942		O1v1	O1	none	Very high	0.9855		aac(3)-IIa.v1;aadA^;aph(3')-Ia	-	-	-	-	-	catA1^	-
5204	5204	North	0	RC9	2018	Klebsiella pneumoniae	strong	265	126536	339640	5569861	no	-	ST359	0	1	4	4	-	0	-	0	-	0	-	0	-	0	-	wzi321	KL61	?-	Good	0.9656	KL61_12_wcqZ	O1v1	O1	none	Very high	0.9841		aadA*;sat-2	-	-	-	-	-	-	-
5205	5205	North	0	RC6	2018	Klebsiella pneumoniae	strong	71	334306	771059	5488944	no	-	ST14	1	1	6	9	ybt 10; ICEKp4	107-1LV	-	0	-	0	-	0	-	0	-	wzi16	KL16	none	Very high	0.9942		O1/O2v1	unknown	none	Very high	0.9855		aac(3)-IIa.v1;aadA^;aph(3')-Ia	-	-	-	-	-	catA1^	-
5206	5206	North	0	RC1	2018	Klebsiella pneumoniae	strong	129	230706	673425	5544328	no	-	ST540	0	0	2	5	-	0	-	0	-	0	-	0	-	0	-	wzi13	KL13	none	Very high	0.9997		O1v1	O1	none	Very high	0.9866		aadA*;sat-2;strA.v1;strB.v1	-	-	-	-	-	-	-
5207	5207	North	0	RC6	2018	Klebsiella pneumoniae	strong	68	349751	771059	5489148	no	-	ST14	1	1	6	9	ybt 10; ICEKp4	107-1LV	-	0	-	0	-	0	-	0	-	wzi16	KL16	none	Very high	0.9942		O1/O2v1	unknown	none	Very high	0.9855		aac(3)-IIa.v1;aadA^;aph(3')-Ia	-	-	-	-	-	catA1^	-
5224	5224	North	0	RC1	2018	Klebsiella pneumoniae	strong	90	331480	702417	5453975	no	-	ST348	1	1	6	7	ybt unknown	0	-	0	-	0	-	0	-	0	-	wzi94	KL62	none	Very high	0.9994		O1v1	O1	none	Very high	0.9886		strA.v1^;strB.v1	-	-	qnrB1.v2^	-	-	-	-
5225	5225	North	0	RC6	2018	Klebsiella pneumoniae	strong	98	337128	607765	5592195	no	-	ST14	1	1	6	10	ybt 10; ICEKp4	107-1LV	-	0	-	0	-	0	-	0	-	wzi16	KL16	none	Very high	0.9942		O1v1	O1	none	Very high	0.9855		aac(3)-IIa.v1;aadA2;aadA^;aph(3')-Ia	-	-	-	-	-	catA1^	-
Kp_2069	2069	Lisbon		RC1	2018	Klebsiella pneumoniae	strong	70	372838	1159287	5387101	no	-	ST70	1	1	7	11	ybt 8; ICEKp9	195	-	0	-	0	-	0	-	0	-	wzi123	KL136	none	Very high	0.99		O1v2	O1	none	Very high	0.9855		aac(3)-IIa.v1^;aac(6')-Ib-cr.v2;strA.v1^;strB.v1	-	-	qnrB1.v2^	-	-	-	-
Kp_2267	2267	Lisbon		RC1	2018	Klebsiella pneumoniae	strong	74	372225	723425	5272324	no	-	ST48	0	1	7	10	-	0	-	0	-	0	iro unknown	0	-	0	-	wzi62	KL62	-	High	0.9971	KL62_12	O1v1	O1	none	Very high	0.9787		aac(3)-IIa.v1^;aac(6')-Ib-cr.v2;strA.v1^;strB.v1	-	-	-	-	-	-	-
Kp_2269	2269	Lisbon		RC1	2018	Klebsiella pneumoniae	strong	120	387301	628479	5527697	no	-	ST231	1	0	7	13	ybt 9; ICEKp3	183-2LV	-	0	-	0	-	0	-	0	-	wzi104	KL51	-	High	0.9941	KL51_14_wcoZ	O1v2	O1	none	Very high	0.9845		aac(3)-IId^;aadA16*;strA.v1*;strB.v1*	-	-	qnrB6^	-	-	catA1^;catII.2*	arr-3
Kp1924	1924	Lisbon		RC1	2018	Klebsiella pneumoniae	strong	108	426491	803276	5569485	no	-	ST336	1	1	7	11	ybt 15; ICEKp11	230-3LV	-	0	-	0	-	0	-	0	-	wzi150	KL107	?-	None	0.8534	KL107_05_wzb,KL107_06_wzc,KL107_07_wbaP,KL107_08,KL107_09,KL107_10,KL107_12,KL107_13	OL101	OL101	?-*	Good	0.9186	OL101_01_rfbB,OL101_02_rfbA	aac(3)-IIa.v1^;aac(6')-Ib-cr.v2;strA.v1^;strB.v1	-	-	qnrB1.v2^	-	mphA	-	-
Kp1938	1938	Lisbon		RC1	2018	Klebsiella pneumoniae	strong	137	245086	466114	5644060	no	-	ST15	0	1	6	9	-	0	-	0	-	0	-	0	-	0	-	wzi24	KL24	?-	Good	0.9999	KL24_13_wcuG	O1v1	O1	none	Very high	0.9851		aac(3)-IIa.v1^;aadA*;strB.v1	-	-	-	-	-	-	-
Kp1945	1945	Lisbon		RC1	2018	Klebsiella pneumoniae	strong	100	426633	1038354	5529998	no	-	ST336	1	1	7	11	ybt 15; ICEKp11	230-3LV	-	0	-	0	-	0	-	0	-	wzi150	KL107	?-	None	0.8538	KL107_05_wzb,KL107_06_wzc,KL107_07_wbaP,KL107_08,KL107_09,KL107_10,KL107_12,KL107_13	OL101	OL101	?-*	Good	0.9188	OL101_01_rfbB,OL101_02_rfbA	aac(3)-IIa.v1^;aac(6')-Ib-cr.v2;strA.v1^;strB.v1	-	-	qnrB1.v2^	-	mphA	-	-
Kp2209	2209	Lisbon		RC1	2018	Klebsiella pneumoniae	strong	160	355106	531238	5734670	no	-	ST133	1	1	6	8	ybt 16; ICEKp12	277-1LV	-	0	-	0	-	0	-	0	-	wzi180	KL116	?-	Good	0.9999	KL116_17_wcpG	O1v1	O1	none	Very high	0.9862		aadA	-	-	-	-	-	-	-
Kp2287	2287	Lisbon		RC1	2018	Klebsiella pneumoniae	strong	148	222671	564035	5713297	no	-	ST15	0	1	5	6	-	0	-	0	-	0	-	0	-	0	-	wzi24	KL24	none	Very high	1		O1/O2v1	unknown	none	Very high	0.985		aac(3)-IIa.v1^;aadA*	-	-	-	-	-	-	-
Kp5510	5510	Lisbon		RC1	2018	Klebsiella pneumoniae	strong	112	319807	713865	5504917	no	-	ST13	1	0	2	1	ybt 10; ICEKp4	21	-	0	-	0	-	0	-	0	-	wzi40	KL3	none	Very high	0.9998		O1v2	O1	none	Very high	0.9873		-	-	-	-	-	-	-	-
Kp5504	5504	Lisbon		RC9	2019	Klebsiella pneumoniae	strong	146	341690	705059	5622269	no	-	ST231	1	2	6	9	ybt 9; ICEKp3	183-2LV	-	0	-	0	-	0	-	0	-	wzi104	KL51	-	High	0.994	KL51_14_wcoZ	O1v2	O1	none	Very high	0.9844		aac(6')-Ib'.v1*;aadA*;strA.v1^;strB.v1	-	-	-	-	-	-	-
Kp5506	5506	Lisbon		RC1	2019	Klebsiella pneumoniae	strong	113	268256	792534	5532159	no	-	ST17	1	3	10	15	ybt 16; ICEKp12	294-1LV	-	0	-	0	-	0	-	0	-	wzi141	KL25	-	High	0.9917	KL25_09_wfeD	O5	O5	*	High	0.9421		aac(3)-IIa.v1^;aac(6')-Ib-cr.v2;aadA16*;strA.v1*;strB.v1	-	-	qnrS1	-	mphA	-	arr-3
Kp5508	5508	Lisbon		RC9	2019	Klebsiella pneumoniae	strong	65	371142	923944	5491512	no	-	ST13	2	2	6	9	ybt 17; ICEKp10	289	clb 3	17-1LV	-	0	-	0	-	0	-	wzi40	KL3	none	Very high	0.9998		O1v2	O1	none	Very high	0.9873		aac(6')-Ib'.v1*;aadA*;strA.v1^;strB.v1	-	-	-	-	-	-	-
Kp5509	5509	Lisbon		RC9	2019	Klebsiella pneumoniae	strong	229	165860	412273	5569763	no	-	ST17	0	3	6	9	-	0	-	0	-	0	-	0	-	0	-	wzi186	KL2	none	Very high	0.9872		O2v2	O2	none	Very high	0.9948		aac(6')-Ib'.v1*;aadA*;strA.v1^;strB.v1	-	-	-	-	-	-	-
Kp5511	5511	Lisbon		RC1	2019	Klebsiella pneumoniae	strong	131	268256	792719	5510710	no	-	ST17	1	3	11	17	ybt 16; ICEKp12	294-1LV	-	0	-	0	-	0	-	0	-	wzi141	KL25	-	High	0.9917	KL25_09_wfeD	O5	O5	*	High	0.9421		aac(3)-IIa.v1^;aac(6')-Ib-cr.v2;aadA16*;strB.v1*	-	-	qnrB4;qnrS1	-	mphA	catII.2*	arr-3
Kp5513	5513	Lisbon		RC9	2019	Klebsiella pneumoniae	strong	59	405372	923944	5488926	no	-	ST13	2	3	7	9	ybt 17; ICEKp10	289	clb 3	17-1LV	-	0	-	0	-	0	-	wzi40	KL3	none	Very high	0.9999		O1v2	O1	none	Very high	0.9873		aac(6')-Ib'.v1*;aadA*;strA.v1^;strB.v1	-	-	-	-	-	-	-
Kp5514	5514	Lisbon		RC9	2019	Klebsiella pneumoniae	strong	61	405372	923944	5489598	no	-	ST13	2	3	7	9	ybt 17; ICEKp10	289	clb 3	17-1LV	-	0	-	0	-	0	-	wzi40	KL3	none	Very high	0.9998		O1v2	O1	none	Very high	0.9873		aac(6')-Ib'.v1*;aadA*;strA.v1^;strB.v1	-	-	-	-	-	-	-
Kp5516	5516	Lisbon		RC9	2019	Klebsiella pneumoniae	strong	69	405358	923944	5490367	no	-	ST13	2	3	7	7	ybt 17; ICEKp10	289	clb 3	17-1LV	-	0	-	0	-	0	-	wzi40	KL3	none	Very high	0.9998		O1v2	O1	none	Very high	0.9873		aadA*;strA.v1^;strB.v1	-	-	-	-	-	-	-
Kp5519	5519	Lisbon		RC9	2019	Klebsiella pneumoniae	strong	59	405372	923944	5440181	no	-	ST13	2	2	6	9	ybt 17; ICEKp10	289	clb 3	17-1LV	-	0	-	0	-	0	-	wzi40	KL3	none	Very high	0.9999		O1v2	O1	none	Very high	0.9873		aac(6')-Ib'.v1*;aadA*;strA.v1^;strB.v1	-	-	-	-	-	-	-
Kp5520	5520	Lisbon		RC9	2019	Klebsiella pneumoniae	strong	102	371508	662919	5525291	no	-	ST13	2	2	6	9	ybt 17; ICEKp10	289	clb 3	17-1LV	-	0	-	0	-	0	-	wzi40	KL3	?	Good	0.9999		O1v2	O1	none	Very high	0.9873		aac(6')-Ib'.v1*;aadA*;strA.v1^;strB.v1	-	-	-	-	-	-	-
Kp5521	5521	Lisbon		RC1	2019	Klebsiella pneumoniae	strong	132	355015	553949	5567944	no	-	ST231	1	2	5	6	ybt 9; ICEKp3	183-2LV	-	0	-	0	-	0	-	0	-	wzi104	KL51	-	High	0.9941	KL51_14_wcoZ	O1v2	O1	none	Very high	0.9845		aac(6')-Ib'.v1*;aadA1.v1^	-	-	-	-	-	-	-
Kp5522	5522	Lisbon		RC9	2019	Klebsiella pneumoniae	strong	53	405372	923944	5486719	no	-	ST13	2	2	6	9	ybt 17; ICEKp10	289	clb 3	17-1LV	-	0	-	0	-	0	-	wzi40	KL3	none	Very high	0.9999		O1v2	O1	none	Very high	0.9873		aac(6')-Ib'.v1*;aadA*;strA.v1^;strB.v1	-	-	-	-	-	-	-
Kp5524	5524	Lisbon		RC9	2019	Klebsiella pneumoniae	strong	66	405372	923944	5491492	no	-	ST13	2	2	6	9	ybt 17; ICEKp10	289	clb 3	17-1LV	-	0	-	0	-	0	-	wzi40	KL3	none	Very high	0.9999		O1v2	O1	none	Very high	0.9873		aac(6')-Ib'.v1*;aadA*;strA.v1^;strB.v1	-	-	-	-	-	-	-
Kp5525	5525	Lisbon		RC1	2019	Klebsiella pneumoniae	strong	145	359256	727908	5575447	no	-	ST17	1	2	10	15	ybt 16; ICEKp12	294-1LV	-	0	-	0	-	0	-	0	-	wzi141	KL25	?-	Good	0.9917	KL25_09_wfeD	O5	O5	*	High	0.942		aac(3)-IIa.v1^;aac(6')-Ib-cr.v2;aadA16*;strB.v1*	-	-	qnrS1	-	mphA	catII.2*	arr-3
Kp5526	5526	Lisbon		RC9	2019	Klebsiella pneumoniae	strong	61	371142	923944	5492177	no	-	ST13	2	2	6	9	ybt 17; ICEKp10	289	clb 3	17-1LV	-	0	-	0	-	0	-	wzi40	KL3	none	Very high	0.9999		O1v2	O1	none	Very high	0.9873		aac(6')-Ib'.v1*;aadA*;strA.v1^;strB.v1	-	-	-	-	-	-	-
Kp5530	5530	Lisbon	Blood	RC9	2019	Klebsiella pneumoniae	strong	62	405372	923944	5491616	no	-	ST13	2	2	6	7	ybt 17; ICEKp10	289-1LV	clb 3	17-1LV	-	0	-	0	-	0	-	wzi40	KL3	none	Very high	0.9999		O1v2	O1	none	Very high	0.9873		aadA*;strA.v1^;strB.v1	-	-	-	-	-	-	-
[truncated: 98 more columns]
